# Supplementary material for: Symbiont diversity within Loripes orbiculatus and the case for multiple hosts
Source: ISME J. 2026 Apr 15;20(1):wrag094. doi: 10.1093/ismejo/wrag094 (PMC13167027; doi:10.1093/ismejo/wrag094)
Supplement: Supplementary_materials_wrag094 [file supplementary_materials_wrag094.zip]

Archive with 3 entries (3 files):
- Supplement1_Eggnog_All_CDS.xlsx
- Supplementary Figure Legends.docx
- Supplementary_materials_wrag094_2.xlsx
