# Supplementary material for: Symbiont diversity within Loripes orbiculatus and the case for multiple hosts
Source: ISME J. 2026 Apr 15;20(1):wrag094. doi: 10.1093/ismejo/wrag094 (PMC13167027; doi:10.1093/ismejo/wrag094)
Supplement: Supplementary_materials_wrag094 [file supplementary_materials_wrag094.zip › Supplement1_Eggnog_All_CDS.xlsx]

## Sheet: All_Genes
CDS_id	start	end	strand	query	seed_ortholog	evalue	score	eggNOG_OGs	max_annot_lvl	COG_category	Description	Preferred_name	GOs	EC	KEGG_ko	KEGG_Pathway	KEGG_Module	KEGG_Reaction	KEGG_rclass	BRITE	PFAMs
OHPGHOBH_00001	231	2835	-	OHPGHOBH_00001	762376.AXYL_02912	1.16e-213	634	COG0574@1|root,COG3848@1|root,COG0574@2|Bacteria,COG3848@2|Bacteria,1Q33X@1224|Proteobacteria,2VKF9@28216|Betaproteobacteria	28216|Betaproteobacteria	GT	Pyruvate, water dikinase	-	-	2.7.9.2	ko:K01007	ko00620,ko00680,ko00720,ko01100,ko01120,ko01200,map00620,map00680,map00720,map01100,map01120,map01200	M00173,M00374	R00199	RC00002,RC00015	ko00000,ko00001,ko00002,ko01000	PEP-utilizers,PPDK_N
OHPGHOBH_00002	2831	3431	-	OHPGHOBH_00002	1449058.JQKT01000014_gene2378	2.15e-06	54.3	COG1309@1|root,COG1309@2|Bacteria,2GJZJ@201174|Actinobacteria,4FNF5@85023|Microbacteriaceae	201174|Actinobacteria	K	Bacterial regulatory proteins, tetR family	-	-	-	-	-	-	-	-	-	TetR_N
OHPGHOBH_00003	5008	5437	-	OHPGHOBH_00003	765910.MARPU_07820	7.74e-20	86.7	2EE54@1|root,337ZR@2|Bacteria,1NFSG@1224|Proteobacteria,1SDQA@1236|Gammaproteobacteria,1WZFA@135613|Chromatiales	135613|Chromatiales	-	-	-	-	-	-	-	-	-	-	-	-
OHPGHOBH_00004	6158	7073	-	OHPGHOBH_00004	998674.ATTE01000001_gene873	5.03e-128	373	COG1910@1|root,COG1910@2|Bacteria,1MVS4@1224|Proteobacteria,1RY8Q@1236|Gammaproteobacteria,463K2@72273|Thiotrichales	72273|Thiotrichales	P	Helix-turn-helix domain	-	-	-	-	-	-	-	-	-	HTH_17,PBP_like
OHPGHOBH_00005	7134	8019	-	OHPGHOBH_00005	1123400.KB904768_gene3403	2.43e-128	373	COG1526@1|root,COG1526@2|Bacteria,1MY28@1224|Proteobacteria,1RYH6@1236|Gammaproteobacteria,45ZY6@72273|Thiotrichales	72273|Thiotrichales	C	Required for formate dehydrogenase (FDH) activity. Acts as a sulfur carrier protein that transfers sulfur from IscS to the molybdenum cofactor prior to its insertion into FDH	fdhD	-	-	ko:K02379	-	-	-	-	ko00000	FdhD-NarQ
OHPGHOBH_00006	8029	9052	-	OHPGHOBH_00006	870187.Thini_2554	7.2e-173	490	COG2896@1|root,COG2896@2|Bacteria,1MW3W@1224|Proteobacteria,1RR68@1236|Gammaproteobacteria,460AH@72273|Thiotrichales	72273|Thiotrichales	H	Catalyzes the cyclization of GTP to (8S)-3',8-cyclo-7,8- dihydroguanosine 5'-triphosphate	moaA	-	4.1.99.22	ko:K03639	ko00790,ko01100,ko04122,map00790,map01100,map04122	-	R09394	RC03420	ko00000,ko00001,ko01000	Fer4_12,Mob_synth_C,Radical_SAM
OHPGHOBH_00007	9335	9854	+	OHPGHOBH_00007	998674.ATTE01000001_gene872	1.62e-47	158	COG0746@1|root,COG0746@2|Bacteria,1NBH1@1224|Proteobacteria,1SDF0@1236|Gammaproteobacteria,4635D@72273|Thiotrichales	72273|Thiotrichales	H	Protein of unknown function (DUF3305)	-	-	-	-	-	-	-	-	-	DUF3305
OHPGHOBH_00008	9843	10398	+	OHPGHOBH_00008	1469245.JFBG01000038_gene1816	7.51e-28	114	2DNW4@1|root,32ZGA@2|Bacteria,1N7ZK@1224|Proteobacteria,1SDPA@1236|Gammaproteobacteria,1X1PN@135613|Chromatiales	135613|Chromatiales	S	Protein of unknown function (DUF3306)	-	-	-	-	-	-	-	-	-	DUF3306
OHPGHOBH_00009	10394	12005	+	OHPGHOBH_00009	207954.MED92_10219	1.42e-92	300	COG1148@1|root,COG1148@2|Bacteria,1QUQG@1224|Proteobacteria,1T214@1236|Gammaproteobacteria,1XI74@135619|Oceanospirillales	135619|Oceanospirillales	C	4Fe-4S dicluster domain	-	-	-	-	-	-	-	-	-	Fer4,Fer4_7
OHPGHOBH_00010	12101	12767	+	OHPGHOBH_00010	1469245.JFBG01000038_gene1818	1.35e-50	171	COG3381@1|root,COG3381@2|Bacteria,1MWWM@1224|Proteobacteria,1S449@1236|Gammaproteobacteria	1236|Gammaproteobacteria	S	PFAM cytoplasmic chaperone TorD family protein	-	-	-	-	-	-	-	-	-	Nitrate_red_del
OHPGHOBH_00011	12959	13172	+
OHPGHOBH_00012	13190	16088	+	OHPGHOBH_00012	2340.JV46_19080	0	1673	COG0243@1|root,COG3383@1|root,COG0243@2|Bacteria,COG3383@2|Bacteria,1MW3N@1224|Proteobacteria,1RN6N@1236|Gammaproteobacteria,1J8A6@118884|unclassified Gammaproteobacteria	1236|Gammaproteobacteria	C	Molybdopterin oxidoreductase Fe4S4 domain	fdhA	-	1.17.1.9	ko:K00123	ko00630,ko00680,ko01100,ko01120,ko01200,map00630,map00680,map01100,map01120,map01200	-	R00519	RC02796	ko00000,ko00001,ko01000	Molybdop_Fe4S4,Molybdopterin,Molydop_binding
OHPGHOBH_00013	16114	16744	+	OHPGHOBH_00013	1123400.KB904768_gene3409	1.19e-116	338	COG0437@1|root,COG0437@2|Bacteria,1MU5T@1224|Proteobacteria,1RRAN@1236|Gammaproteobacteria	1236|Gammaproteobacteria	C	PFAM 4Fe-4S ferredoxin, iron-sulfur binding domain protein	fdhB	-	-	ko:K00124	ko00630,ko00680,ko01100,ko01120,ko01200,map00630,map00680,map01100,map01120,map01200	-	R00519	RC02796	ko00000,ko00001	Fer4_11,Fer4_4,Fer4_7
OHPGHOBH_00014	16788	17880	+	OHPGHOBH_00014	1354722.JQLS01000008_gene401	7.39e-66	221	COG2864@1|root,COG2864@2|Bacteria,1MXFQ@1224|Proteobacteria,2TT30@28211|Alphaproteobacteria,46PD6@74030|Roseovarius	28211|Alphaproteobacteria	C	COG2864 Cytochrome b subunit of formate dehydrogenase	fdnI	-	-	ko:K00127	ko00630,ko00680,ko01100,ko01120,ko01200,map00630,map00680,map01100,map01120,map01200	-	R00519	RC02796	ko00000,ko00001	Ni_hydr_CYTB
OHPGHOBH_00015	17876	18518	+	OHPGHOBH_00015	2340.JV46_19110	1.12e-82	251	COG2181@1|root,COG2181@2|Bacteria,1QQCT@1224|Proteobacteria,1RRNM@1236|Gammaproteobacteria	1236|Gammaproteobacteria	C	nitrate reductase activity	-	-	-	-	-	-	-	-	-	-
OHPGHOBH_00016	18556	19816	+	OHPGHOBH_00016	2340.JV46_19120	3.03e-220	617	COG0247@1|root,COG0247@2|Bacteria,1MUMH@1224|Proteobacteria,1RNBY@1236|Gammaproteobacteria,1JBG6@118884|unclassified Gammaproteobacteria	1236|Gammaproteobacteria	C	Cysteine-rich domain	dgcB	-	-	ko:K21834	-	-	-	-	ko00000	CCG,DUF3483,Fer4_8
OHPGHOBH_00017	20092	20251	+
OHPGHOBH_00018	21006	21435	+	OHPGHOBH_00018	2340.JV46_03180	1.53e-62	195	2CD0I@1|root,32RWS@2|Bacteria,1N0MC@1224|Proteobacteria,1SABW@1236|Gammaproteobacteria,1J6GK@118884|unclassified Gammaproteobacteria	1236|Gammaproteobacteria	S	Domain of unknown function (DUF4399)	-	-	-	-	-	-	-	-	-	DUF4399
OHPGHOBH_00019	22087	25579	+	OHPGHOBH_00019	305700.B447_00220	5.71e-162	508	COG5001@1|root,COG5001@2|Bacteria,1MU2C@1224|Proteobacteria,2VH3V@28216|Betaproteobacteria,2KV9J@206389|Rhodocyclales	206389|Rhodocyclales	T	Diguanylate cyclase	-	-	-	-	-	-	-	-	-	EAL,GGDEF,PAS,PAS_4,PAS_9
OHPGHOBH_00020	25668	26778	-
OHPGHOBH_00021	26946	28212	-	OHPGHOBH_00021	1120951.AUBG01000002_gene1247	1.13e-67	228	COG3409@1|root,COG3409@2|Bacteria,4P2U6@976|Bacteroidetes	976|Bacteroidetes	M	Peptidoglycan-binding domain 1 protein	-	-	-	-	-	-	-	-	-	-
OHPGHOBH_00022	28587	29511	+	OHPGHOBH_00022	314278.NB231_13966	8.75e-66	214	COG1075@1|root,COG1075@2|Bacteria,1QYTR@1224|Proteobacteria,1T3UA@1236|Gammaproteobacteria	1236|Gammaproteobacteria	S	acetyltransferases and hydrolases with the alpha beta hydrolase fold	-	-	-	-	-	-	-	-	-	-
OHPGHOBH_00023	29773	35215	+	OHPGHOBH_00023	269799.Gmet_1200	0	1067	COG1075@1|root,COG4995@1|root,COG1075@2|Bacteria,COG4995@2|Bacteria,1MUIQ@1224|Proteobacteria,42XEE@68525|delta/epsilon subdivisions,2WT63@28221|Deltaproteobacteria	28221|Deltaproteobacteria	S	CHAT domain	-	-	-	-	-	-	-	-	-	CHAT,LCAT
OHPGHOBH_00024	36149	36773	-
OHPGHOBH_00025	37038	38175	-	OHPGHOBH_00025	1089552.KI911559_gene2161	4.78e-70	232	COG0659@1|root,COG0659@2|Bacteria,1MX1U@1224|Proteobacteria,2U6QS@28211|Alphaproteobacteria,2JVT6@204441|Rhodospirillales	204441|Rhodospirillales	P	Molybdate transporter of MFS superfamily	-	-	-	-	-	-	-	-	-	MFS_MOT1
OHPGHOBH_00026	38355	39405	+	OHPGHOBH_00026	1049564.TevJSym_ae00930	1.06e-191	538	COG0057@1|root,COG0057@2|Bacteria,1MU93@1224|Proteobacteria,1RMBM@1236|Gammaproteobacteria,1J4CK@118884|unclassified Gammaproteobacteria	1236|Gammaproteobacteria	G	Glyceraldehyde 3-phosphate dehydrogenase, NAD binding domain	gap	-	1.2.1.12	ko:K00134	ko00010,ko00710,ko01100,ko01110,ko01120,ko01130,ko01200,ko01230,ko04066,ko05010,map00010,map00710,map01100,map01110,map01120,map01130,map01200,map01230,map04066,map05010	M00001,M00002,M00003,M00165,M00166,M00308,M00552	R01061	RC00149	ko00000,ko00001,ko00002,ko01000,ko04131,ko04147	Gp_dh_C,Gp_dh_N
OHPGHOBH_00027	39407	40634	+	OHPGHOBH_00027	1049564.TevJSym_ae00910	7.58e-227	632	COG0477@1|root,COG2814@2|Bacteria,1MV8D@1224|Proteobacteria,1RNF0@1236|Gammaproteobacteria,1J4TF@118884|unclassified Gammaproteobacteria	1236|Gammaproteobacteria	EGP	Major Facilitator Superfamily	-	-	-	-	-	-	-	-	-	MFS_1
OHPGHOBH_00028	40677	41100	-	OHPGHOBH_00028	1041147.AUFB01000002_gene2919	1.99e-10	62.4	COG5331@1|root,COG5331@2|Bacteria,1N7DJ@1224|Proteobacteria,2U7D2@28211|Alphaproteobacteria,4BF5X@82115|Rhizobiaceae	28211|Alphaproteobacteria	S	MAPEG family	-	-	-	-	-	-	-	-	-	MAPEG
OHPGHOBH_00029	41423	42002	+	OHPGHOBH_00029	349521.HCH_03198	2.62e-48	162	COG1309@1|root,COG1309@2|Bacteria,1N1Q3@1224|Proteobacteria,1S6W5@1236|Gammaproteobacteria,1XK2A@135619|Oceanospirillales	135619|Oceanospirillales	K	transcriptional regulator	-	-	-	-	-	-	-	-	-	TetR_N
OHPGHOBH_00030	41994	42540	+	OHPGHOBH_00030	1297863.APJF01000007_gene2478	5.14e-08	58.5	COG0454@1|root,COG0456@2|Bacteria,1QAZR@1224|Proteobacteria,2TVHS@28211|Alphaproteobacteria,3JTNT@41294|Bradyrhizobiaceae	28211|Alphaproteobacteria	K	Acetyltransferase (GNAT) family	-	-	-	-	-	-	-	-	-	Acetyltransf_1,Acetyltransf_3
OHPGHOBH_00031	42870	43107	+
OHPGHOBH_00032	43247	43484	+
OHPGHOBH_00033	43557	44544	-	OHPGHOBH_00033	555778.Hneap_1602	1.22e-145	420	COG0604@1|root,COG0604@2|Bacteria,1MV3W@1224|Proteobacteria,1RMHG@1236|Gammaproteobacteria,1WX3U@135613|Chromatiales	135613|Chromatiales	C	PFAM Alcohol dehydrogenase	-	-	-	ko:K19745	ko00640,ko01100,map00640,map01100	-	R00919	RC00095	ko00000,ko00001,ko01000	ADH_N,ADH_zinc_N
OHPGHOBH_00034	44593	45229	-	OHPGHOBH_00034	62928.azo2505	1.64e-69	218	COG1309@1|root,COG1309@2|Bacteria,1RA4T@1224|Proteobacteria,2VMVW@28216|Betaproteobacteria,2KW3A@206389|Rhodocyclales	206389|Rhodocyclales	K	Bacterial transcriptional repressor C-terminal	-	-	-	ko:K16137	-	-	-	-	ko00000,ko03000	TetR_C_13,TetR_N
OHPGHOBH_00035	45728	45980	+	OHPGHOBH_00035	1255043.TVNIR_0495	8.86e-19	80.1	2E5GP@1|root,3308B@2|Bacteria,1N858@1224|Proteobacteria,1SV3I@1236|Gammaproteobacteria,1X1TC@135613|Chromatiales	135613|Chromatiales	-	-	-	-	-	-	-	-	-	-	-	-
OHPGHOBH_00036	45976	47110	+	OHPGHOBH_00036	522306.CAP2UW1_3983	5.39e-167	478	COG4591@1|root,COG4591@2|Bacteria,1QVSQ@1224|Proteobacteria,2VMFB@28216|Betaproteobacteria	28216|Betaproteobacteria	M	FtsX-like permease family	-	-	-	-	-	-	-	-	-	FtsX
OHPGHOBH_00037	47116	47800	+	OHPGHOBH_00037	85643.Tmz1t_0681	2.38e-92	277	COG1136@1|root,COG1136@2|Bacteria,1PFRW@1224|Proteobacteria,2VIPF@28216|Betaproteobacteria,2KVPU@206389|Rhodocyclales	206389|Rhodocyclales	V	AAA domain, putative AbiEii toxin, Type IV TA system	-	-	-	ko:K02003	-	M00258	-	-	ko00000,ko00002,ko02000	ABC_tran
OHPGHOBH_00038	47803	48811	+	OHPGHOBH_00038	159087.Daro_1840	4.97e-97	297	28K4S@1|root,2Z9TM@2|Bacteria,1N4AQ@1224|Proteobacteria,2VK2F@28216|Betaproteobacteria,2KV3C@206389|Rhodocyclales	206389|Rhodocyclales	-	-	-	-	-	-	-	-	-	-	-	-
OHPGHOBH_00039	48807	49302	+	OHPGHOBH_00039	1121035.AUCH01000012_gene2916	4.9e-48	160	COG0526@1|root,COG0526@2|Bacteria,1MZ36@1224|Proteobacteria,2VTEA@28216|Betaproteobacteria,2KX3Z@206389|Rhodocyclales	206389|Rhodocyclales	CO	Thioredoxin-like	-	-	-	-	-	-	-	-	-	AhpC-TSA
OHPGHOBH_00040	49298	49979	+	OHPGHOBH_00040	713587.THITH_15245	2.72e-50	170	COG2836@1|root,COG2836@2|Bacteria,1PJEU@1224|Proteobacteria,1SG4B@1236|Gammaproteobacteria	1236|Gammaproteobacteria	P	Cytochrome C biogenesis protein transmembrane region	-	-	-	ko:K09792	-	-	-	-	ko00000	DsbD_2,HMA
OHPGHOBH_00041	50001	50685	+	OHPGHOBH_00041	1255043.TVNIR_0489	4.4e-79	243	COG4314@1|root,COG4314@2|Bacteria,1RID8@1224|Proteobacteria	1224|Proteobacteria	C	NosL	-	-	-	-	-	-	-	-	-	NosL
OHPGHOBH_00042	50766	51291	+	OHPGHOBH_00042	1244869.H261_05037	1.02e-61	195	COG4314@1|root,COG4314@2|Bacteria,1N43A@1224|Proteobacteria,2UEDY@28211|Alphaproteobacteria	28211|Alphaproteobacteria	C	NosL	-	-	-	-	-	-	-	-	-	NosL
OHPGHOBH_00044	51777	53907	+	OHPGHOBH_00044	572477.Alvin_0252	0	981	COG0438@1|root,COG0561@1|root,COG0438@2|Bacteria,COG0561@2|Bacteria,1MWVX@1224|Proteobacteria,1RSR5@1236|Gammaproteobacteria,1WWRD@135613|Chromatiales	135613|Chromatiales	M	HAD-superfamily hydrolase, subfamily IIB	-	-	2.4.1.14	ko:K00696	ko00500,ko01100,map00500,map01100	-	R00766	RC00005,RC00028,RC02748	ko00000,ko00001,ko01000	Glyco_trans_4_4,Glyco_transf_4,Glycos_transf_1,S6PP,Sucrose_synth
OHPGHOBH_00045	53903	54761	+	OHPGHOBH_00045	1049564.TevJSym_bk00250	1.71e-95	290	COG0561@1|root,COG0561@2|Bacteria,1QDJR@1224|Proteobacteria,1RSEI@1236|Gammaproteobacteria	1236|Gammaproteobacteria	S	HAD-superfamily hydrolase, subfamily IIB	-	-	-	-	-	-	-	-	-	S6PP,YcgL
OHPGHOBH_00046	54889	55771	+	OHPGHOBH_00046	317025.Tcr_1796	1.04e-90	278	COG0524@1|root,COG0524@2|Bacteria,1MX38@1224|Proteobacteria,1RRWT@1236|Gammaproteobacteria,460DZ@72273|Thiotrichales	72273|Thiotrichales	G	pfkB family carbohydrate kinase	-	-	2.7.1.4	ko:K00847	ko00051,ko00500,ko00520,ko01100,map00051,map00500,map00520,map01100	-	R00760,R00867,R03920	RC00002,RC00017	ko00000,ko00001,ko01000	PfkB
OHPGHOBH_00047	55844	57821	+	OHPGHOBH_00047	1049564.TevJSym_bk00230	0	1051	COG0366@1|root,COG0366@2|Bacteria,1MVKX@1224|Proteobacteria,1RMXP@1236|Gammaproteobacteria	1236|Gammaproteobacteria	G	Alpha amylase catalytic	ams	-	2.4.1.4,3.2.1.1,5.4.99.16	ko:K05341,ko:K05343	ko00500,ko01100,map00500,map01100	-	R01557,R01823,R02108,R02112,R11262	RC00028,RC01816	ko00000,ko00001,ko01000	Alpha-amylase,Malt_amylase_C
OHPGHOBH_00048	58108	58825	+	OHPGHOBH_00048	1049564.TevJSym_ar00550	8.43e-119	345	COG0745@1|root,COG0745@2|Bacteria,1MU3A@1224|Proteobacteria,1RQAV@1236|Gammaproteobacteria,1J5S6@118884|unclassified Gammaproteobacteria	1236|Gammaproteobacteria	T	Consisting of a CheY-like receiver domain and a winged-helix DNA-binding domain	walR	-	-	-	-	-	-	-	-	Response_reg,Trans_reg_C
OHPGHOBH_00049	58912	60376	+	OHPGHOBH_00049	1049564.TevJSym_ar00540	2.2e-179	518	COG0642@1|root,COG2205@2|Bacteria,1MXH7@1224|Proteobacteria,1RQZW@1236|Gammaproteobacteria,1J4RT@118884|unclassified Gammaproteobacteria	1236|Gammaproteobacteria	T	HAMP (Histidine kinases, Adenylyl cyclases, Methyl binding proteins, Phosphatases) domain	-	-	-	-	-	-	-	-	-	HAMP,HATPase_c,HisKA
OHPGHOBH_00050	60724	61219	+	OHPGHOBH_00050	755178.Cyan10605_3253	3.06e-69	214	COG0229@1|root,COG0229@2|Bacteria,1G62Y@1117|Cyanobacteria	1117|Cyanobacteria	O	peptide methionine sulfoxide reductase	-	-	1.8.4.12	ko:K07305	-	-	-	-	ko00000,ko01000	SelR
OHPGHOBH_00051	61215	61968	+	OHPGHOBH_00051	1395571.TMS3_0113560	7.28e-64	206	COG5429@1|root,COG5429@2|Bacteria,1MW6R@1224|Proteobacteria,1S834@1236|Gammaproteobacteria	1236|Gammaproteobacteria	S	secreted protein	-	-	-	-	-	-	-	-	-	DUF1223
OHPGHOBH_00052	62207	62696	+	OHPGHOBH_00052	1042377.AFPJ01000023_gene653	1.03e-37	134	COG0779@1|root,COG0779@2|Bacteria,1RDP2@1224|Proteobacteria,1S3Y7@1236|Gammaproteobacteria,4677T@72275|Alteromonadaceae	1236|Gammaproteobacteria	S	Required for maturation of 30S ribosomal subunits	rimP	GO:0000028,GO:0005575,GO:0005622,GO:0005623,GO:0005737,GO:0005829,GO:0006412,GO:0006518,GO:0006807,GO:0006996,GO:0008150,GO:0008152,GO:0009058,GO:0009059,GO:0009987,GO:0010467,GO:0016043,GO:0019538,GO:0022607,GO:0022613,GO:0022618,GO:0034622,GO:0034641,GO:0034645,GO:0042254,GO:0042255,GO:0042274,GO:0043043,GO:0043170,GO:0043603,GO:0043604,GO:0043933,GO:0044085,GO:0044237,GO:0044238,GO:0044249,GO:…	-	ko:K09748	-	-	-	-	ko00000,ko03009	DUF150,DUF150_C
OHPGHOBH_00053	62711	64205	+	OHPGHOBH_00053	1049564.TevJSym_ap00460	6.66e-296	815	COG0195@1|root,COG0195@2|Bacteria,1MWT7@1224|Proteobacteria,1RNQS@1236|Gammaproteobacteria,1J4C0@118884|unclassified Gammaproteobacteria	1236|Gammaproteobacteria	K	Participates in both transcription termination and antitermination	nusA	GO:0001000,GO:0001121,GO:0001125,GO:0003674,GO:0005488,GO:0005515,GO:0005575,GO:0005622,GO:0005623,GO:0005737,GO:0005829,GO:0006139,GO:0006351,GO:0006353,GO:0006355,GO:0006725,GO:0006807,GO:0008150,GO:0008152,GO:0009058,GO:0009059,GO:0009889,GO:0009987,GO:0010467,GO:0010468,GO:0010556,GO:0016070,GO:0018130,GO:0019219,GO:0019222,GO:0019438,GO:0019899,GO:0019904,GO:0031323,GO:0031326,GO:0031554,GO:…	-	ko:K02600	-	-	-	-	ko00000,ko03009,ko03021	HHH_5,KH_5,NusA_N,S1
OHPGHOBH_00054	64297	66934	+	OHPGHOBH_00054	1049564.TevJSym_ap00450	0	1130	COG0532@1|root,COG0532@2|Bacteria,1MV26@1224|Proteobacteria,1RM9X@1236|Gammaproteobacteria,1J4HS@118884|unclassified Gammaproteobacteria	1236|Gammaproteobacteria	J	One of the essential components for the initiation of protein synthesis. Protects formylmethionyl-tRNA from spontaneous hydrolysis and promotes its binding to the 30S ribosomal subunits. Also involved in the hydrolysis of GTP during the formation of the 70S ribosomal complex	infB	GO:0000166,GO:0001882,GO:0001883,GO:0003674,GO:0003676,GO:0003723,GO:0003743,GO:0003824,GO:0003924,GO:0005488,GO:0005575,GO:0005622,GO:0005623,GO:0005737,GO:0005829,GO:0006412,GO:0006413,GO:0006518,GO:0006807,GO:0008135,GO:0008150,GO:0008152,GO:0009058,GO:0009059,GO:0009987,GO:0010467,GO:0016462,GO:0016787,GO:0016817,GO:0016818,GO:0017076,GO:0017111,GO:0019001,GO:0019538,GO:0032549,GO:0032550,GO:…	-	ko:K02519	-	-	-	-	ko00000,ko03012,ko03029	GTP_EFTU,GTP_EFTU_D2,IF-2,IF2_N,IF2_assoc
OHPGHOBH_00055	67035	67395	+	OHPGHOBH_00055	1049564.TevJSym_ap00440	5.43e-46	151	COG0858@1|root,COG0858@2|Bacteria,1MZPE@1224|Proteobacteria,1S9AF@1236|Gammaproteobacteria,1J6EE@118884|unclassified Gammaproteobacteria	1236|Gammaproteobacteria	J	One of several proteins that assist in the late maturation steps of the functional core of the 30S ribosomal subunit. Associates with free 30S ribosomal subunits (but not with 30S subunits that are part of 70S ribosomes or polysomes). Required for efficient processing of 16S rRNA. May interact with the 5'-terminal helix region of 16S rRNA	rbfA	GO:0003674,GO:0005488,GO:0005575,GO:0005622,GO:0005623,GO:0005737,GO:0005829,GO:0006139,GO:0006364,GO:0006396,GO:0006725,GO:0006807,GO:0006950,GO:0006974,GO:0008150,GO:0008152,GO:0009266,GO:0009409,GO:0009628,GO:0009987,GO:0010467,GO:0016070,GO:0016072,GO:0022613,GO:0030490,GO:0033554,GO:0034470,GO:0034641,GO:0034660,GO:0042254,GO:0042274,GO:0043021,GO:0043024,GO:0043170,GO:0044085,GO:0044237,GO:…	-	ko:K02834	-	-	-	-	ko00000,ko03009	RBFA
OHPGHOBH_00056	67447	68371	+	OHPGHOBH_00056	1049564.TevJSym_ap00430	1.08e-173	489	COG0130@1|root,COG0130@2|Bacteria,1MV0N@1224|Proteobacteria,1RMKP@1236|Gammaproteobacteria,1J4X5@118884|unclassified Gammaproteobacteria	1236|Gammaproteobacteria	J	Responsible for synthesis of pseudouridine from uracil- 55 in the psi GC loop of transfer RNAs	truB	GO:0000049,GO:0001522,GO:0003674,GO:0003676,GO:0003723,GO:0003824,GO:0005488,GO:0005575,GO:0005622,GO:0005623,GO:0005737,GO:0005829,GO:0006139,GO:0006396,GO:0006399,GO:0006400,GO:0006725,GO:0006807,GO:0008033,GO:0008150,GO:0008152,GO:0009451,GO:0009982,GO:0009987,GO:0010467,GO:0016070,GO:0016071,GO:0016556,GO:0016853,GO:0016866,GO:0031119,GO:0034337,GO:0034470,GO:0034641,GO:0034660,GO:0043170,GO:…	5.4.99.25	ko:K03177	-	-	-	-	ko00000,ko01000,ko03016	TruB-C_2,TruB_C_2,TruB_N
OHPGHOBH_00057	68424	69288	-
OHPGHOBH_00058	69526	69796	+	OHPGHOBH_00058	1049564.TevJSym_ap00420	1.14e-44	145	COG0184@1|root,COG0184@2|Bacteria,1MZ2W@1224|Proteobacteria,1S8U6@1236|Gammaproteobacteria,1J6I4@118884|unclassified Gammaproteobacteria	1236|Gammaproteobacteria	J	Forms an intersubunit bridge (bridge B4) with the 23S rRNA of the 50S subunit in the ribosome	rpsO	GO:0000028,GO:0003674,GO:0003676,GO:0003723,GO:0003735,GO:0005198,GO:0005488,GO:0005575,GO:0005622,GO:0005623,GO:0005737,GO:0005829,GO:0005840,GO:0006139,GO:0006378,GO:0006396,GO:0006397,GO:0006412,GO:0006518,GO:0006725,GO:0006807,GO:0006996,GO:0008150,GO:0008152,GO:0009058,GO:0009059,GO:0009987,GO:0010467,GO:0015935,GO:0016043,GO:0016070,GO:0016071,GO:0019538,GO:0019843,GO:0022607,GO:0022613,GO:…	-	ko:K02956	ko03010,map03010	M00178,M00179	-	-	br01610,ko00000,ko00001,ko00002,ko03011	Ribosomal_S15
OHPGHOBH_00059	69835	71938	+	OHPGHOBH_00059	1049564.TevJSym_ap00410	0	1129	COG1185@1|root,COG1185@2|Bacteria,1MVB9@1224|Proteobacteria,1RNBF@1236|Gammaproteobacteria,1J4NM@118884|unclassified Gammaproteobacteria	1236|Gammaproteobacteria	J	Involved in mRNA degradation. Catalyzes the phosphorolysis of single-stranded polyribonucleotides processively in the 3'- to 5'-direction	pnp	GO:0000166,GO:0000175,GO:0003674,GO:0003676,GO:0003723,GO:0003729,GO:0003824,GO:0004518,GO:0004527,GO:0004532,GO:0004540,GO:0004654,GO:0005488,GO:0005515,GO:0005575,GO:0005622,GO:0005623,GO:0005737,GO:0005829,GO:0006139,GO:0006401,GO:0006402,GO:0006725,GO:0006807,GO:0006950,GO:0008144,GO:0008150,GO:0008152,GO:0008408,GO:0009056,GO:0009057,GO:0009266,GO:0009408,GO:0009628,GO:0009892,GO:0009987,GO:…	2.7.7.8	ko:K00962	ko00230,ko00240,ko03018,map00230,map00240,map03018	M00394	R00437,R00438,R00439,R00440	RC02795	ko00000,ko00001,ko00002,ko01000,ko03016,ko03019	KH_1,PNPase,RNase_PH,RNase_PH_C,S1
OHPGHOBH_00060	72186	72855	+	OHPGHOBH_00060	1502852.FG94_02451	1.95e-23	105	COG0070@1|root,COG0823@1|root,COG2931@1|root,COG0070@2|Bacteria,COG0823@2|Bacteria,COG2931@2|Bacteria	2|Bacteria	Q	calcium- and calmodulin-responsive adenylate cyclase activity	-	-	3.1.3.1	ko:K01113,ko:K03641	ko00790,ko01100,ko02020,map00790,map01100,map02020	M00126	R04620	RC00017	ko00000,ko00001,ko00002,ko01000,ko02000	DUF4347,PD40
OHPGHOBH_00061	73500	75096	+	OHPGHOBH_00061	765913.ThidrDRAFT_1378	2.85e-41	166	COG1404@1|root,COG4287@1|root,COG1404@2|Bacteria,COG4287@2|Bacteria,1NP5V@1224|Proteobacteria,1RS87@1236|Gammaproteobacteria,1X0VB@135613|Chromatiales	135613|Chromatiales	O	PhoPQ-activated pathogenicity-related protein	-	-	-	-	-	-	-	-	-	PhoPQ_related
OHPGHOBH_00062	75265	75514	+
OHPGHOBH_00063	75879	76158	+
OHPGHOBH_00064	76228	77236	+	OHPGHOBH_00064	323261.Noc_1856	1.02e-122	364	COG1943@1|root,COG1943@2|Bacteria,1MVUV@1224|Proteobacteria,1RNIV@1236|Gammaproteobacteria,1WZXR@135613|Chromatiales	135613|Chromatiales	L	COG1943 Transposase and inactivated derivatives	-	-	-	-	-	-	-	-	-	-
OHPGHOBH_00065	77362	77491	+
OHPGHOBH_00066	77605	79759	+
OHPGHOBH_00067	80163	82170	+	OHPGHOBH_00067	439235.Dalk_5047	7.33e-181	543	COG0835@1|root,COG0835@2|Bacteria,1QVCF@1224|Proteobacteria,42M0F@68525|delta/epsilon subdivisions,2WUAE@28221|Deltaproteobacteria,2MMJK@213118|Desulfobacterales	28221|Deltaproteobacteria	NT	PFAM CheW domain protein	-	-	-	-	-	-	-	-	-	CheW,dCache_1
OHPGHOBH_00068	82559	84353	+	OHPGHOBH_00068	1283300.ATXB01000001_gene2339	3.22e-71	246	28M2W@1|root,2ZAH9@2|Bacteria,1R8GG@1224|Proteobacteria,1SB5G@1236|Gammaproteobacteria	1236|Gammaproteobacteria	-	-	-	-	-	-	-	-	-	-	-	-
OHPGHOBH_00069	84679	85489	-	OHPGHOBH_00069	189425.PGRAT_07345	4.62e-14	79	COG0564@1|root,COG0564@2|Bacteria,1TSPG@1239|Firmicutes,4HBGS@91061|Bacilli,26R3Q@186822|Paenibacillaceae	91061|Bacilli	J	Responsible for synthesis of pseudouridine from uracil	rluA	-	5.4.99.23,5.4.99.28,5.4.99.29	ko:K06177,ko:K06180	-	-	-	-	ko00000,ko01000,ko03009,ko03016	PseudoU_synth_2,S4_2
OHPGHOBH_00070	85716	86964	-	OHPGHOBH_00070	387093.SUN_1813	1.28e-238	662	COG0133@1|root,COG0133@2|Bacteria,1MUS8@1224|Proteobacteria,42MIA@68525|delta/epsilon subdivisions,2YNAI@29547|Epsilonproteobacteria	29547|Epsilonproteobacteria	E	The beta subunit is responsible for the synthesis of L- tryptophan from indole and L-serine	trpB2	-	4.2.1.20	ko:K06001	ko00260,ko00400,ko01100,ko01110,ko01130,ko01230,map00260,map00400,map01100,map01110,map01130,map01230	M00023	R00674,R02340,R02722	RC00209,RC00210,RC00700,RC00701,RC02868	ko00000,ko00001,ko00002,ko01000	PALP
OHPGHOBH_00071	86989	87202	+
OHPGHOBH_00072	87822	88203	+	OHPGHOBH_00072	765911.Thivi_3816	1.55e-50	163	COG2146@1|root,COG2146@2|Bacteria,1QKSE@1224|Proteobacteria,1TIX6@1236|Gammaproteobacteria,1WZ8E@135613|Chromatiales	135613|Chromatiales	P	PFAM Rieske 2Fe-2S	-	-	-	-	-	-	-	-	-	Rieske
OHPGHOBH_00073	88574	89732	+	OHPGHOBH_00073	1173027.Mic7113_5588	6.25e-127	377	COG2232@1|root,COG2232@2|Bacteria,1G4QF@1117|Cyanobacteria,1HEFH@1150|Oscillatoriales	1117|Cyanobacteria	S	ATP-grasp domain	-	-	-	-	-	-	-	-	-	ATP-grasp_3
OHPGHOBH_00074	89679	90702	+	OHPGHOBH_00074	631362.Thi970DRAFT_03839	3.85e-141	409	COG1446@1|root,COG1446@2|Bacteria,1MWFC@1224|Proteobacteria,1RNUR@1236|Gammaproteobacteria,1WYUF@135613|Chromatiales	135613|Chromatiales	E	Asparaginase	-	-	3.4.19.5	ko:K13051	-	-	-	-	ko00000,ko01000,ko01002	Asparaginase_2
OHPGHOBH_00075	91015	91549	-
OHPGHOBH_00076	91548	92688	-	OHPGHOBH_00076	386456.JQKN01000011_gene804	3.26e-27	118	COG0577@1|root,arCOG02312@2157|Archaea,2XUEE@28890|Euryarchaeota	28890|Euryarchaeota	V	ABC-type antimicrobial peptide transport system, permease component	-	GO:0005575,GO:0005623,GO:0005886,GO:0016020,GO:0044464,GO:0071944	-	ko:K02004	-	M00258	-	-	ko00000,ko00002,ko02000	FtsX,MacB_PCD
OHPGHOBH_00077	92684	93341	-	OHPGHOBH_00077	1121871.AUAT01000032_gene474	3.83e-37	137	COG1136@1|root,COG1136@2|Bacteria,1TNZG@1239|Firmicutes,4H9UT@91061|Bacilli,27DKK@186827|Aerococcaceae	91061|Bacilli	V	ATPases associated with a variety of cellular activities	XK27_05695	-	-	ko:K02003,ko:K19083	ko02010,ko02020,map02010,map02020	M00258,M00731,M00737	-	-	ko00000,ko00001,ko00002,ko02000	ABC_tran
OHPGHOBH_00078	93337	94252	-	OHPGHOBH_00078	649639.Bcell_3991	7.77e-15	80.9	COG2324@1|root,COG2324@2|Bacteria,1V4BB@1239|Firmicutes,4HI6A@91061|Bacilli,1ZFZJ@1386|Bacillus	91061|Bacilli	S	Carotenoid biosynthesis protein	-	-	-	-	-	-	-	-	-	Caroten_synth
OHPGHOBH_00079	94665	95238	-	OHPGHOBH_00079	1120970.AUBZ01000005_gene381	2.32e-11	67.4	COG0705@1|root,COG0705@2|Bacteria,1N8NS@1224|Proteobacteria,1SD4M@1236|Gammaproteobacteria,467DU@72275|Alteromonadaceae	1236|Gammaproteobacteria	S	membrane protein (homolog of Drosophila rhomboid)	-	-	-	-	-	-	-	-	-	Rhomboid
OHPGHOBH_00080	95282	97325	-	OHPGHOBH_00080	207954.MED92_09606	5.98e-275	778	COG2304@1|root,COG2304@2|Bacteria,1MW8K@1224|Proteobacteria,1RNU3@1236|Gammaproteobacteria,1XI15@135619|Oceanospirillales	135619|Oceanospirillales	S	protein containing a von Willebrand factor type A (vWA) domain	-	-	-	ko:K07114	-	-	-	-	ko00000,ko02000	VIT,VWA_3
OHPGHOBH_00081	97490	98246	+	OHPGHOBH_00081	760117.JN27_15590	1.67e-67	216	COG3655@1|root,COG3655@2|Bacteria,1RBPK@1224|Proteobacteria,2VIYU@28216|Betaproteobacteria,474EB@75682|Oxalobacteraceae	28216|Betaproteobacteria	K	Helix-turn-helix XRE-family like proteins	-	-	-	-	-	-	-	-	-	HTH_26,HTH_3
OHPGHOBH_00082	98712	99018	+
OHPGHOBH_00083	99692	101324	-	OHPGHOBH_00083	1120999.JONM01000011_gene1611	9.04e-32	127	COG2340@1|root,COG2340@2|Bacteria,1MZ84@1224|Proteobacteria,2VV1E@28216|Betaproteobacteria,2KS49@206351|Neisseriales	206351|Neisseriales	S	Cysteine-rich secretory protein family	-	-	-	-	-	-	-	-	-	CAP
OHPGHOBH_00084	101761	102202	+	OHPGHOBH_00084	1123518.ARWI01000001_gene1528	3.73e-17	83.2	COG2847@1|root,COG2847@2|Bacteria,1MZ3M@1224|Proteobacteria,1SCJD@1236|Gammaproteobacteria	1236|Gammaproteobacteria	S	protein conserved in bacteria	-	-	-	ko:K09796	-	-	-	-	ko00000,ko03110	PCuAC
OHPGHOBH_00085	102482	102713	-
OHPGHOBH_00086	102904	103600	+	OHPGHOBH_00086	1122135.KB893135_gene699	1.86e-46	160	COG2267@1|root,COG2267@2|Bacteria,1N0W6@1224|Proteobacteria,2UFN7@28211|Alphaproteobacteria	28211|Alphaproteobacteria	I	carboxylic ester hydrolase activity	-	-	-	-	-	-	-	-	-	Abhydrolase_6,Hydrolase_4
OHPGHOBH_00087	103711	103984	+
OHPGHOBH_00088	104192	105953	+	OHPGHOBH_00088	1049564.TevJSym_bw00060	1.51e-234	666	COG1680@1|root,COG1680@2|Bacteria,1MVZN@1224|Proteobacteria,1RP0R@1236|Gammaproteobacteria,1J6V5@118884|unclassified Gammaproteobacteria	1236|Gammaproteobacteria	V	Beta-lactamase	-	-	-	-	-	-	-	-	-	Beta-lactamase
OHPGHOBH_00089	106040	106631	+	OHPGHOBH_00089	1049564.TevJSym_bw00050	1.69e-80	244	COG1595@1|root,COG1595@2|Bacteria,1N00E@1224|Proteobacteria,1S90I@1236|Gammaproteobacteria,1J6NV@118884|unclassified Gammaproteobacteria	1236|Gammaproteobacteria	K	Sigma-70, region 4	sigK	-	-	ko:K03088	-	-	-	-	ko00000,ko03021	Sigma70_r2,Sigma70_r4,Sigma70_r4_2
OHPGHOBH_00090	106620	107319	+	OHPGHOBH_00090	765698.Mesci_0624	1.29e-12	72.8	COG5343@1|root,COG5343@2|Bacteria,1RGRG@1224|Proteobacteria,2U92N@28211|Alphaproteobacteria,43JSQ@69277|Phyllobacteriaceae	28211|Alphaproteobacteria	S	Anti-sigma K factor RskA	-	-	-	-	-	-	-	-	-	RskA
OHPGHOBH_00091	107751	110298	+	OHPGHOBH_00091	1049564.TevJSym_bw00030	1.17e-266	768	COG5001@1|root,COG5001@2|Bacteria,1MU2C@1224|Proteobacteria,1RM8A@1236|Gammaproteobacteria,1J56I@118884|unclassified Gammaproteobacteria	1236|Gammaproteobacteria	T	(GGDEF) domain	-	-	-	-	-	-	-	-	-	CHASE,CHASE8,EAL,GGDEF,HAMP
OHPGHOBH_00093	110746	111061	+	OHPGHOBH_00093	1122201.AUAZ01000010_gene2572	6.81e-10	59.7	2ECSW@1|root,336QG@2|Bacteria,1NASE@1224|Proteobacteria,1STZA@1236|Gammaproteobacteria	1236|Gammaproteobacteria	-	-	-	-	-	-	-	-	-	-	-	-
OHPGHOBH_00094	111451	111922	+	OHPGHOBH_00094	1123517.JOMR01000001_gene413	1.16e-19	87	2EQTE@1|root,33ID4@2|Bacteria,1RKB7@1224|Proteobacteria,1S6DN@1236|Gammaproteobacteria,462RN@72273|Thiotrichales	72273|Thiotrichales	-	-	-	-	-	-	-	-	-	-	-	-
OHPGHOBH_00095	112396	113377	+	OHPGHOBH_00095	391165.GbCGDNIH1_0055	3.44e-136	396	COG2301@1|root,COG2301@2|Bacteria,1MW0A@1224|Proteobacteria,2TU4H@28211|Alphaproteobacteria,2JRHB@204441|Rhodospirillales	204441|Rhodospirillales	G	Belongs to the HpcH HpaI aldolase family	-	-	4.1.3.24,4.1.3.25	ko:K08691	ko00630,ko00660,ko00680,ko00720,ko01120,ko01200,map00630,map00660,map00680,map00720,map01120,map01200	M00346,M00373,M00376	R00237,R00473,R00934	RC00307,RC00308,RC00311,RC00407,RC00502,RC01205	ko00000,ko00001,ko00002,ko01000	HpcH_HpaI
OHPGHOBH_00096	113442	114546	+	OHPGHOBH_00096	663610.JQKO01000011_gene3316	1.31e-141	414	COG0045@1|root,COG0045@2|Bacteria,1MVCE@1224|Proteobacteria,2TRXK@28211|Alphaproteobacteria,3NAW1@45404|Beijerinckiaceae	28211|Alphaproteobacteria	C	Succinyl-CoA synthetase functions in the citric acid cycle (TCA), coupling the hydrolysis of succinyl-CoA to the synthesis of either ATP or GTP and thus represents the only step of substrate-level phosphorylation in the TCA. The beta subunit provides nucleotide specificity of the enzyme and binds the substrate succinate, while the binding sites for coenzyme A and phosphate are found in the alpha …	mtkA	-	6.2.1.5,6.2.1.9	ko:K01903,ko:K14067	ko00020,ko00630,ko00640,ko00660,ko00680,ko00720,ko01100,ko01110,ko01120,ko01130,ko01200,map00020,map00630,map00640,map00660,map00680,map00720,map01100,map01110,map01120,map01130,map01200	M00009,M00011,M00173,M00346,M00374,M00620	R00405,R01256,R02404	RC00004,RC00014	ko00000,ko00001,ko00002,ko01000	ATP-grasp_2,Ligase_CoA
OHPGHOBH_00097	114542	115430	+	OHPGHOBH_00097	468059.AUHA01000002_gene1373	5.32e-121	355	COG0074@1|root,COG0074@2|Bacteria,4NE6B@976|Bacteroidetes,1INZ1@117747|Sphingobacteriia	976|Bacteroidetes	C	Succinyl-CoA synthetase functions in the citric acid cycle (TCA), coupling the hydrolysis of succinyl-CoA to the synthesis of either ATP or GTP and thus represents the only step of substrate-level phosphorylation in the TCA. The alpha subunit of the enzyme binds the substrates coenzyme A and phosphate, while succinate binding and nucleotide specificity is provided by the beta subunit	sucD	-	6.2.1.5	ko:K01902	ko00020,ko00640,ko00660,ko00720,ko01100,ko01110,ko01120,ko01130,ko01200,map00020,map00640,map00660,map00720,map01100,map01110,map01120,map01130,map01200	M00009,M00011,M00173,M00374,M00620	R00405,R02404	RC00004,RC00014	ko00000,ko00001,ko00002,ko01000	CoA_binding,Ligase_CoA,Succ_CoA_lig
OHPGHOBH_00098	115704	116409	+	OHPGHOBH_00098	640081.Dsui_1801	2.88e-46	159	COG1192@1|root,COG1192@2|Bacteria,1QBJX@1224|Proteobacteria,2VPQ9@28216|Betaproteobacteria,2M01K@206389|Rhodocyclales	206389|Rhodocyclales	D	ATPase MipZ	-	-	-	ko:K03496	-	-	-	-	ko00000,ko03036,ko04812	CbiA
OHPGHOBH_00099	116463	117645	+	OHPGHOBH_00099	876044.IMCC3088_218	2.99e-214	599	COG0027@1|root,COG0027@2|Bacteria,1N3KA@1224|Proteobacteria,1RNTW@1236|Gammaproteobacteria,1J4Q7@118884|unclassified Gammaproteobacteria	1236|Gammaproteobacteria	F	Involved in the de novo purine biosynthesis. Catalyzes the transfer of formate to 5-phospho-ribosyl-glycinamide (GAR), producing 5-phospho-ribosyl-N-formylglycinamide (FGAR). Formate is provided by PurU via hydrolysis of 10-formyl-tetrahydrofolate	purT	GO:0003674,GO:0003824,GO:0004644,GO:0005575,GO:0005622,GO:0005623,GO:0005737,GO:0005829,GO:0006139,GO:0006163,GO:0006164,GO:0006725,GO:0006753,GO:0006793,GO:0006796,GO:0006807,GO:0008150,GO:0008152,GO:0008776,GO:0009058,GO:0009117,GO:0009150,GO:0009152,GO:0009165,GO:0009259,GO:0009260,GO:0009987,GO:0016301,GO:0016310,GO:0016740,GO:0016741,GO:0016742,GO:0016772,GO:0016774,GO:0018130,GO:0019438,GO:…	2.1.2.2	ko:K08289	ko00230,ko00670,ko01100,ko01110,ko01130,map00230,map00670,map01100,map01110,map01130	M00048	R04325,R04326	RC00026,RC00197,RC01128	ko00000,ko00001,ko00002,ko01000	ATP-grasp,Epimerase
OHPGHOBH_00100	117754	117988	-
OHPGHOBH_00101	118033	120049	-	OHPGHOBH_00101	649747.HMPREF0083_02968	1.8e-82	280	COG3284@1|root,COG3284@2|Bacteria,1VHQN@1239|Firmicutes,4HUF7@91061|Bacilli,27728@186822|Paenibacillaceae	91061|Bacilli	KQ	Sigma-54 interaction domain	acoR	-	-	ko:K21405	-	-	-	-	ko00000,ko03000	GAF,HTH_8,Sigma54_activat
OHPGHOBH_00102	120109	120298	+
OHPGHOBH_00103	120951	122718	+	OHPGHOBH_00103	870187.Thini_2315	0	884	COG4993@1|root,COG4993@2|Bacteria,1MUQX@1224|Proteobacteria,1RN5D@1236|Gammaproteobacteria,461A5@72273|Thiotrichales	72273|Thiotrichales	G	TIGRFAM PQQ-dependent dehydrogenase, methanol ethanol family	-	-	1.1.2.8	ko:K00114	ko00010,ko00625,ko01100,ko01110,ko01120,ko01130,map00010,map00625,map01100,map01110,map01120,map01130	-	R05062,R05198,R05285	RC00087,RC00088,RC01039	ko00000,ko00001,ko01000	PQQ
OHPGHOBH_00104	122864	123293	+	OHPGHOBH_00104	497321.C664_13404	1.3e-57	182	COG2010@1|root,COG2010@2|Bacteria,1RH1S@1224|Proteobacteria,2VQ9Y@28216|Betaproteobacteria,2KWMS@206389|Rhodocyclales	206389|Rhodocyclales	C	COG2010 Cytochrome c, mono- and diheme variants	-	-	-	-	-	-	-	-	-	Cytochrome_CBB3
OHPGHOBH_00105	123315	124257	+	OHPGHOBH_00105	1304883.KI912532_gene1809	5.79e-69	223	COG0834@1|root,COG0834@2|Bacteria,1RIGN@1224|Proteobacteria,2VMMR@28216|Betaproteobacteria,2KWHJ@206389|Rhodocyclales	206389|Rhodocyclales	ET	Bacterial extracellular solute-binding proteins, family 3	-	-	-	-	-	-	-	-	-	SBP_bac_3
OHPGHOBH_00106	124225	124801	+	OHPGHOBH_00106	1461693.ATO10_01240	9.62e-38	135	2A8TA@1|root,30XW9@2|Bacteria,1RFF9@1224|Proteobacteria,2USQ9@28211|Alphaproteobacteria	28211|Alphaproteobacteria	-	-	-	-	-	-	-	-	-	-	-	-
OHPGHOBH_00107	124797	125583	+	OHPGHOBH_00107	497321.C664_19888	6.23e-79	245	COG5501@1|root,COG5501@2|Bacteria,1RBHP@1224|Proteobacteria,2VR7Y@28216|Betaproteobacteria,2KXWK@206389|Rhodocyclales	206389|Rhodocyclales	S	Sulphur oxidation protein SoxZ	-	-	-	-	-	-	-	-	-	SoxY,SoxZ
OHPGHOBH_00108	125579	126518	+	OHPGHOBH_00108	1245471.PCA10_31350	5.72e-97	295	COG0491@1|root,COG0491@2|Bacteria,1MX4H@1224|Proteobacteria,1RYGG@1236|Gammaproteobacteria,1YDX2@136841|Pseudomonas aeruginosa group	1236|Gammaproteobacteria	S	Metallo-beta-lactamase superfamily	-	-	-	-	-	-	-	-	-	Lactamase_B
OHPGHOBH_00109	126523	127537	+	OHPGHOBH_00109	279714.FuraDRAFT_0521	2.85e-61	201	COG0607@1|root,COG0607@2|Bacteria,1MZG3@1224|Proteobacteria	1224|Proteobacteria	P	COG0607 Rhodanese-related sulfurtransferase	-	-	-	-	-	-	-	-	-	Rhodanese
OHPGHOBH_00110	127570	128281	-	OHPGHOBH_00110	870187.Thini_2324	1.61e-50	171	2CWJC@1|root,32SZT@2|Bacteria,1N5QU@1224|Proteobacteria,1SBQD@1236|Gammaproteobacteria	1236|Gammaproteobacteria	-	-	-	-	-	-	-	-	-	-	-	-
OHPGHOBH_00111	128283	128799	-	OHPGHOBH_00111	870187.Thini_2325	1.92e-51	169	2E53F@1|root,32ZWJ@2|Bacteria,1N6KB@1224|Proteobacteria,1SFTY@1236|Gammaproteobacteria	1236|Gammaproteobacteria	-	-	-	-	-	-	-	-	-	-	-	-
OHPGHOBH_00112	128795	129404	-	OHPGHOBH_00112	870187.Thini_2326	5.09e-104	305	28NA5@1|root,2ZBDZ@2|Bacteria,1MXY5@1224|Proteobacteria,1S45N@1236|Gammaproteobacteria	1236|Gammaproteobacteria	-	-	-	-	-	-	-	-	-	-	-	-
OHPGHOBH_00113	129407	130127	-	OHPGHOBH_00113	1038866.KB902770_gene4342	2.03e-34	131	COG0811@1|root,COG0811@2|Bacteria,1PPAP@1224|Proteobacteria,2TS0F@28211|Alphaproteobacteria,3JSC6@41294|Bradyrhizobiaceae	28211|Alphaproteobacteria	U	MotA/TolQ/ExbB proton channel family	MA20_09275	-	-	-	-	-	-	-	-	MotA_ExbB
OHPGHOBH_00114	130581	131322	+	OHPGHOBH_00114	870187.Thini_2334	3.55e-57	188	COG4654@1|root,COG4654@2|Bacteria	2|Bacteria	C	Cytochrome c, class I	-	-	-	-	-	-	-	-	-	Cytochrom_C,Cytochrome_CBB3
OHPGHOBH_00115	131570	131912	+	OHPGHOBH_00115	760568.Desku_3485	5.81e-19	82.4	COG2920@1|root,COG2920@2|Bacteria,1V6WF@1239|Firmicutes,24JRH@186801|Clostridia,262IF@186807|Peptococcaceae	186801|Clostridia	P	sulfur relay protein, TusE DsrC DsvC family	-	-	-	ko:K11179	ko04122,map04122	-	-	-	ko00000,ko00001,ko01000,ko03016	DsrC
OHPGHOBH_00116	131972	132743	-	OHPGHOBH_00116	765912.Thimo_0392	1.68e-83	257	COG1028@1|root,COG1028@2|Bacteria,1RFQT@1224|Proteobacteria,1S58Z@1236|Gammaproteobacteria,1X0HD@135613|Chromatiales	135613|Chromatiales	IQ	Enoyl-(Acyl carrier protein) reductase	-	-	-	-	-	-	-	-	-	adh_short
OHPGHOBH_00117	133715	134477	+
OHPGHOBH_00118	134484	136344	-	OHPGHOBH_00118	1244869.H261_16336	1.05e-78	278	COG0591@1|root,COG4191@1|root,COG0591@2|Bacteria,COG4191@2|Bacteria,1QTSW@1224|Proteobacteria,2TW0C@28211|Alphaproteobacteria,2JZ4C@204441|Rhodospirillales	204441|Rhodospirillales	T	COG0591 Na proline symporter	-	-	-	-	-	-	-	-	-	HATPase_c,HisKA,PAS_4,PAS_7,Response_reg
OHPGHOBH_00119	136685	137426	+	OHPGHOBH_00119	765913.ThidrDRAFT_4126	3.12e-104	309	COG0778@1|root,COG0778@2|Bacteria,1NIJ8@1224|Proteobacteria,1RMRT@1236|Gammaproteobacteria,1X1VN@135613|Chromatiales	135613|Chromatiales	C	Nitroreductase family	-	-	-	-	-	-	-	-	-	Nitroreductase
OHPGHOBH_00120	137909	139058	+	OHPGHOBH_00120	876044.IMCC3088_105	8.67e-70	231	COG3287@1|root,COG3287@2|Bacteria,1R825@1224|Proteobacteria,1S25E@1236|Gammaproteobacteria,1JAHR@118884|unclassified Gammaproteobacteria	1236|Gammaproteobacteria	S	FIST_C	-	-	-	-	-	-	-	-	-	FIST,FIST_C
OHPGHOBH_00121	139054	140893	+	OHPGHOBH_00121	269799.Gmet_0782	1.59e-99	326	COG5001@1|root,COG5001@2|Bacteria,1MU2C@1224|Proteobacteria,42YA0@68525|delta/epsilon subdivisions,2WTJV@28221|Deltaproteobacteria,43U3W@69541|Desulfuromonadales	28221|Deltaproteobacteria	T	diguanylate cyclase	-	-	-	-	-	-	-	-	-	EAL,GGDEF,PAS_8
OHPGHOBH_00122	140904	142572	-	OHPGHOBH_00122	1049564.TevJSym_aw00620	0	944	COG0488@1|root,COG0488@2|Bacteria,1MU37@1224|Proteobacteria,1RPWS@1236|Gammaproteobacteria,1J503@118884|unclassified Gammaproteobacteria	1236|Gammaproteobacteria	S	COG0488 ATPase components of ABC transporters with duplicated ATPase domains	yjjK	GO:0003674,GO:0003824,GO:0005488,GO:0006417,GO:0006448,GO:0008150,GO:0009889,GO:0009890,GO:0009892,GO:0010468,GO:0010556,GO:0010558,GO:0010605,GO:0010608,GO:0010629,GO:0016462,GO:0016787,GO:0016817,GO:0016818,GO:0016887,GO:0017111,GO:0017148,GO:0019222,GO:0031323,GO:0031324,GO:0031326,GO:0031327,GO:0032268,GO:0032269,GO:0034248,GO:0034249,GO:0043021,GO:0043022,GO:0044877,GO:0045900,GO:0048519,GO:…	3.6.3.25	ko:K06020	-	-	-	-	ko00000,ko01000	ABC_tran,ABC_tran_Xtn
OHPGHOBH_00123	142775	143093	-
OHPGHOBH_00124	143163	145377	-	OHPGHOBH_00124	645991.Sgly_2935	4.56e-115	370	COG5001@1|root,COG5001@2|Bacteria,1TP8V@1239|Firmicutes,247PX@186801|Clostridia,26021@186807|Peptococcaceae	186801|Clostridia	T	Diguanylate cyclase	-	-	-	-	-	-	-	-	-	ABC_sub_bind,EAL,GGDEF,PAS_3,PAS_9
OHPGHOBH_00125	145386	147504	-	OHPGHOBH_00125	1121374.KB891586_gene2648	1.47e-124	393	COG1639@1|root,COG3852@1|root,COG1639@2|Bacteria,COG3852@2|Bacteria,1R444@1224|Proteobacteria,1RYHZ@1236|Gammaproteobacteria	1236|Gammaproteobacteria	T	Histidine kinase	-	-	-	-	-	-	-	-	-	GAF,GAF_3,HATPase_c,HDOD
OHPGHOBH_00126	147922	148432	+	OHPGHOBH_00126	1049564.TevJSym_aw00590	1.81e-42	146	COG1580@1|root,COG1580@2|Bacteria,1N2N9@1224|Proteobacteria,1SAF0@1236|Gammaproteobacteria,1J6I3@118884|unclassified Gammaproteobacteria	1236|Gammaproteobacteria	N	Controls the rotational direction of flagella during chemotaxis	fliL	-	-	ko:K02415	-	-	-	-	ko00000,ko02035	FliL
OHPGHOBH_00127	148454	149474	+	OHPGHOBH_00127	1049564.TevJSym_aw00580	5.06e-190	534	COG1868@1|root,COG1868@2|Bacteria,1MX01@1224|Proteobacteria,1RQ8M@1236|Gammaproteobacteria,1J4Q8@118884|unclassified Gammaproteobacteria	1236|Gammaproteobacteria	N	FliM is one of three proteins (FliG, FliN, FliM) that forms the rotor-mounted switch complex (C ring), located at the base of the basal body. This complex interacts with the CheY and CheZ chemotaxis proteins, in addition to contacting components of the motor that determine the direction of flagellar rotation	fliM	-	-	ko:K02416	ko02030,ko02040,map02030,map02040	-	-	-	ko00000,ko00001,ko02035	FliM,FliMN_C
OHPGHOBH_00128	149560	149968	+	OHPGHOBH_00128	1286106.MPL1_12773	9.53e-46	152	COG1886@1|root,COG1886@2|Bacteria,1RGWT@1224|Proteobacteria,1S5YE@1236|Gammaproteobacteria,460RD@72273|Thiotrichales	72273|Thiotrichales	N	FliN is one of three proteins (FliG, FliN, FliM) that form the rotor-mounted switch complex (C ring), located at the base of the basal body. This complex interacts with the CheY and CheZ chemotaxis proteins, in addition to contacting components of the motor that determine the direction of flagellar rotation	-	-	-	ko:K02417	ko02030,ko02040,map02030,map02040	-	-	-	ko00000,ko00001,ko02035,ko02044	FliMN_C
OHPGHOBH_00129	149967	150390	+	OHPGHOBH_00129	1286093.C266_19945	9.87e-20	87	COG3190@1|root,COG3190@2|Bacteria,1PQ30@1224|Proteobacteria,2VWHP@28216|Betaproteobacteria,1K7P5@119060|Burkholderiaceae	28216|Betaproteobacteria	N	flagellar	fliO	-	-	ko:K02418	ko02040,map02040	-	-	-	ko00000,ko00001,ko02035,ko02044	FliO
OHPGHOBH_00130	150386	151121	+	OHPGHOBH_00130	1049564.TevJSym_aw00550	1.95e-124	360	COG1338@1|root,COG1338@2|Bacteria,1MVBU@1224|Proteobacteria,1RMYH@1236|Gammaproteobacteria,1J4NZ@118884|unclassified Gammaproteobacteria	1236|Gammaproteobacteria	N	Plays a role in the flagellum-specific transport system	fliP	-	-	ko:K02419	ko02040,map02040	-	-	-	ko00000,ko00001,ko02035,ko02044	FliP
OHPGHOBH_00131	151136	151406	+	OHPGHOBH_00131	1049564.TevJSym_aw00540	5.03e-31	111	COG1987@1|root,COG1987@2|Bacteria,1N73W@1224|Proteobacteria,1SCBG@1236|Gammaproteobacteria,1J6WI@118884|unclassified Gammaproteobacteria	1236|Gammaproteobacteria	N	Role in flagellar biosynthesis	fliQ	-	-	ko:K02420	ko02040,map02040	-	-	-	ko00000,ko00001,ko02035,ko02044	Bac_export_3
OHPGHOBH_00132	151434	152214	+	OHPGHOBH_00132	1049564.TevJSym_aw00530	8.36e-117	342	COG1684@1|root,COG1684@2|Bacteria,1NIF4@1224|Proteobacteria,1RMYW@1236|Gammaproteobacteria,1J68A@118884|unclassified Gammaproteobacteria	1236|Gammaproteobacteria	N	Role in flagellar biosynthesis	fliR	-	-	ko:K02421	ko02040,map02040	-	-	-	ko00000,ko00001,ko02035,ko02044	Bac_export_1
OHPGHOBH_00133	152217	153351	+	OHPGHOBH_00133	644801.Psest_1735	6.07e-117	351	COG1377@1|root,COG1377@2|Bacteria,1MUWI@1224|Proteobacteria,1RMHA@1236|Gammaproteobacteria,1Z12P@136846|Pseudomonas stutzeri group	1236|Gammaproteobacteria	N	Required for formation of the rod structure in the basal body of the flagellar apparatus. Together with FliI and FliH, may constitute the export apparatus of flagellin	flhB	-	-	ko:K02401	ko02040,map02040	-	-	-	ko00000,ko00001,ko02035,ko02044	Bac_export_2
OHPGHOBH_00134	153392	155489	+	OHPGHOBH_00134	1049564.TevJSym_aw00510	0	1062	COG1298@1|root,COG1298@2|Bacteria,1MUF3@1224|Proteobacteria,1RMSM@1236|Gammaproteobacteria,1J4JH@118884|unclassified Gammaproteobacteria	1236|Gammaproteobacteria	N	Required for formation of the rod structure of the flagellar apparatus. Together with FliI and FliH, may constitute the export apparatus of flagellin	flhA	-	-	ko:K02400	ko02040,map02040	-	-	-	ko00000,ko00001,ko02035,ko02044	FHIPEP
OHPGHOBH_00135	156340	156631	+
OHPGHOBH_00136	157496	157775	+	OHPGHOBH_00136	1123514.KB905899_gene1732	3.43e-36	124	2CHW3@1|root,32S6N@2|Bacteria,1N0I3@1224|Proteobacteria,1SCE5@1236|Gammaproteobacteria	1236|Gammaproteobacteria	S	Mitomycin resistance protein	mcrB	-	-	-	-	-	-	-	-	Cdd1
OHPGHOBH_00137	157960	158473	+	OHPGHOBH_00137	1163617.SCD_n00159	2.76e-59	189	COG1416@1|root,COG1416@2|Bacteria,1N39D@1224|Proteobacteria	1224|Proteobacteria	S	DsrE/DsrF-like family	-	-	-	-	-	-	-	-	-	DrsE
OHPGHOBH_00138	159004	160294	+	OHPGHOBH_00138	675817.VDA_002589	7.01e-71	239	COG1419@1|root,COG1419@2|Bacteria,1MUQW@1224|Proteobacteria,1RMUU@1236|Gammaproteobacteria,1XTQT@135623|Vibrionales	135623|Vibrionales	N	Flagellar biosynthesis	flhF	-	-	ko:K02404	-	-	-	-	ko00000,ko02035	SRP54
OHPGHOBH_00139	160280	161159	+	OHPGHOBH_00139	1049564.TevJSym_aw00490	1.69e-173	488	COG0455@1|root,COG0455@2|Bacteria,1R8IW@1224|Proteobacteria,1RMZ2@1236|Gammaproteobacteria,1J4GX@118884|unclassified Gammaproteobacteria	1236|Gammaproteobacteria	D	Belongs to the ParA family	fleN	-	-	ko:K04562	-	-	-	-	ko00000,ko02035	ParA
OHPGHOBH_00140	161164	161911	+	OHPGHOBH_00140	1049564.TevJSym_aw00480	1.32e-138	396	COG1191@1|root,COG1191@2|Bacteria,1MWEU@1224|Proteobacteria,1RMKJ@1236|Gammaproteobacteria,1J5PK@118884|unclassified Gammaproteobacteria	1236|Gammaproteobacteria	K	Sigma factors are initiation factors that promote the attachment of RNA polymerase to specific initiation sites and are then released. This sigma factor controls the expression of flagella-related genes	fliA	-	-	ko:K02405	ko02020,ko02025,ko02026,ko02040,ko05111,map02020,map02025,map02026,map02040,map05111	-	-	-	ko00000,ko00001,ko02035,ko03021	Sigma70_r2,Sigma70_r3,Sigma70_r4
OHPGHOBH_00141	161989	162361	+	OHPGHOBH_00141	1121921.KB898708_gene1420	8.73e-71	214	COG0745@1|root,COG0745@2|Bacteria,1RDNP@1224|Proteobacteria,1S47I@1236|Gammaproteobacteria,2PNH7@256005|Alteromonadales genera incertae sedis	1236|Gammaproteobacteria	T	cheY-homologous receiver domain	cheY	-	-	ko:K03413	ko02020,ko02030,map02020,map02030	M00506	-	-	ko00000,ko00001,ko00002,ko02022,ko02035	Response_reg
OHPGHOBH_00142	162387	163122	+	OHPGHOBH_00142	1049564.TevJSym_aw00460	9.33e-92	277	COG3143@1|root,COG3143@2|Bacteria,1NIV6@1224|Proteobacteria,1RNG2@1236|Gammaproteobacteria,1J6E7@118884|unclassified Gammaproteobacteria	1236|Gammaproteobacteria	NT	Plays an important role in bacterial chemotaxis signal transduction pathway by accelerating the dephosphorylation of phosphorylated CheY (CheY-P)	cheZ	GO:0001539,GO:0003674,GO:0003824,GO:0004721,GO:0005488,GO:0005515,GO:0005575,GO:0005622,GO:0005623,GO:0005737,GO:0005829,GO:0005886,GO:0006464,GO:0006470,GO:0006793,GO:0006796,GO:0006807,GO:0006928,GO:0008150,GO:0008152,GO:0009987,GO:0016020,GO:0016311,GO:0016787,GO:0016788,GO:0016791,GO:0019538,GO:0032991,GO:0036211,GO:0040011,GO:0042578,GO:0042802,GO:0043170,GO:0043412,GO:0044237,GO:0044238,GO:…	-	ko:K03414	ko02030,map02030	-	-	-	ko00000,ko00001,ko02035	CheZ
OHPGHOBH_00143	163193	165446	+	OHPGHOBH_00143	1049564.TevJSym_aw00450	7.68e-296	835	COG0643@1|root,COG2198@1|root,COG0643@2|Bacteria,COG2198@2|Bacteria,1MUAG@1224|Proteobacteria,1RMS6@1236|Gammaproteobacteria,1J50D@118884|unclassified Gammaproteobacteria	1236|Gammaproteobacteria	NT	COG0643 Chemotaxis protein histidine kinase and related kinases	cheA	-	2.7.13.3	ko:K03407	ko02020,ko02030,map02020,map02030	M00506	-	-	ko00000,ko00001,ko00002,ko01000,ko01001,ko02022,ko02035	CheW,H-kinase_dim,HATPase_c,Hpt
OHPGHOBH_00144	165536	166598	+	OHPGHOBH_00144	519989.ECTPHS_04618	5.53e-109	330	COG2201@1|root,COG2201@2|Bacteria,1MWCN@1224|Proteobacteria,1RN67@1236|Gammaproteobacteria,1WWSE@135613|Chromatiales	135613|Chromatiales	NT	catalyzes the demethylation of specific methylglutamate residues introduced into the chemoreceptors (methyl-accepting chemotaxis proteins) by CheR	cheB	-	3.1.1.61,3.5.1.44	ko:K03412	ko02020,ko02030,map02020,map02030	M00506	-	-	ko00000,ko00001,ko00002,ko01000,ko02022,ko02035	CheB_methylest,Response_reg
OHPGHOBH_00145	166594	167341	+	OHPGHOBH_00145	1049564.TevJSym_aw00430	1.12e-134	386	COG1291@1|root,COG1291@2|Bacteria,1MXK3@1224|Proteobacteria,1RNWB@1236|Gammaproteobacteria,1J5BM@118884|unclassified Gammaproteobacteria	1236|Gammaproteobacteria	N	COG1291 Flagellar motor component	motC	-	-	ko:K02556	ko02020,ko02030,ko02040,map02020,map02030,map02040	-	-	-	ko00000,ko00001,ko02000,ko02035	MotA_ExbB
OHPGHOBH_00146	167378	168236	+	OHPGHOBH_00146	1049564.TevJSym_aw00420	5.21e-106	317	COG1360@1|root,COG1360@2|Bacteria,1MU4S@1224|Proteobacteria,1S294@1236|Gammaproteobacteria,1J60E@118884|unclassified Gammaproteobacteria	1236|Gammaproteobacteria	N	Flagellar motor protein	motB	-	-	ko:K02557	ko02030,ko02040,map02030,map02040	-	-	-	ko00000,ko00001,ko02000,ko02035	MotB_plug,OmpA
OHPGHOBH_00147	168232	169033	+	OHPGHOBH_00147	555778.Hneap_0722	5.55e-106	315	COG1192@1|root,COG1192@2|Bacteria,1MWSE@1224|Proteobacteria,1RQ3X@1236|Gammaproteobacteria,1WXRP@135613|Chromatiales	135613|Chromatiales	D	PFAM Cobyrinic acid a,c-diamide synthase	-	-	-	ko:K03496	-	-	-	-	ko00000,ko03036,ko04812	AAA_31
OHPGHOBH_00148	169029	169716	+	OHPGHOBH_00148	1117647.M5M_02475	1.53e-17	87	COG0835@1|root,COG0835@2|Bacteria,1MYHY@1224|Proteobacteria,1S2TC@1236|Gammaproteobacteria,1J6XW@118884|unclassified Gammaproteobacteria	1236|Gammaproteobacteria	NT	Two component signalling adaptor domain	VP2226	-	-	ko:K03408	ko02020,ko02030,map02020,map02030	-	-	-	ko00000,ko00001,ko02035	CheW
OHPGHOBH_00149	169785	170265	+	OHPGHOBH_00149	1049564.TevJSym_aw00390	1.5e-73	224	COG0835@1|root,COG0835@2|Bacteria,1RAH1@1224|Proteobacteria,1SYDF@1236|Gammaproteobacteria,1J63R@118884|unclassified Gammaproteobacteria	1236|Gammaproteobacteria	NT	COG0835 Chemotaxis signal transduction protein	cheW	-	-	ko:K03408	ko02020,ko02030,map02020,map02030	-	-	-	ko00000,ko00001,ko02035	CheW
OHPGHOBH_00150	170349	170523	+
OHPGHOBH_00151	170589	170994	+	OHPGHOBH_00151	1049564.TevJSym_aw00380	3.03e-29	109	2ER47@1|root,33IPS@2|Bacteria,1NHAY@1224|Proteobacteria	1224|Proteobacteria	S	chemotaxis protein	-	-	-	-	-	-	-	-	-	DUF2802
OHPGHOBH_00152	171387	171927	+	OHPGHOBH_00152	1049564.TevJSym_ab01220	9.34e-77	234	COG1763@1|root,COG1763@2|Bacteria,1RD3Q@1224|Proteobacteria,1S72P@1236|Gammaproteobacteria,1J6RE@118884|unclassified Gammaproteobacteria	1236|Gammaproteobacteria	H	Molybdopterin-guanine dinucleotide biosynthesis protein	mobB	GO:0000166,GO:0001882,GO:0001883,GO:0003674,GO:0005488,GO:0005525,GO:0017076,GO:0019001,GO:0032549,GO:0032550,GO:0032553,GO:0032555,GO:0032561,GO:0035639,GO:0036094,GO:0043167,GO:0043168,GO:0097159,GO:0097367,GO:1901265,GO:1901363	2.7.7.77	ko:K03753,ko:K13818	ko00790,ko01100,map00790,map01100	-	R11581	-	ko00000,ko00001,ko01000	MobB
OHPGHOBH_00153	172134	172347	-	OHPGHOBH_00153	1049564.TevJSym_ab01230	3.13e-30	114	COG2242@1|root,COG2242@2|Bacteria,1R79F@1224|Proteobacteria,1RY3Z@1236|Gammaproteobacteria,1J8AJ@118884|unclassified Gammaproteobacteria	1236|Gammaproteobacteria	H	protein methyltransferase activity	-	-	-	-	-	-	-	-	-	Methyltransf_11,Methyltransf_25
OHPGHOBH_00154	172433	173264	-	OHPGHOBH_00154	1049564.TevJSym_ab01230	3.66e-147	420	COG2242@1|root,COG2242@2|Bacteria,1R79F@1224|Proteobacteria,1RY3Z@1236|Gammaproteobacteria,1J8AJ@118884|unclassified Gammaproteobacteria	1236|Gammaproteobacteria	H	protein methyltransferase activity	-	-	-	-	-	-	-	-	-	Methyltransf_11,Methyltransf_25
OHPGHOBH_00155	173771	174242	+	OHPGHOBH_00155	977880.RALTA_B0090	4.65e-45	152	COG2606@1|root,COG2606@2|Bacteria,1N10Y@1224|Proteobacteria,2VRXM@28216|Betaproteobacteria,1K7E8@119060|Burkholderiaceae	28216|Betaproteobacteria	S	ybak prolyl-trna synthetase associated region	-	-	-	ko:K19055	-	-	-	-	ko00000,ko01000,ko03016	tRNA_edit
OHPGHOBH_00157	175525	176941	-	OHPGHOBH_00157	686340.Metal_2577	1.75e-104	321	COG4974@1|root,COG4974@2|Bacteria,1MVAN@1224|Proteobacteria,1RMSS@1236|Gammaproteobacteria,1XE2N@135618|Methylococcales	135618|Methylococcales	L	Belongs to the 'phage' integrase family	-	-	-	-	-	-	-	-	-	Phage_int_SAM_4,Phage_integrase
OHPGHOBH_00158	177087	177471	+	OHPGHOBH_00158	755732.Fluta_2917	0.000312	45.4	2EJEE@1|root,33D5E@2|Bacteria,4NZ5A@976|Bacteroidetes,1IBRH@117743|Flavobacteriia	976|Bacteroidetes	-	-	-	-	-	-	-	-	-	-	-	-
OHPGHOBH_00159	177558	178062	+	OHPGHOBH_00159	553178.CAPGI0001_0771	3.99e-14	73.2	2E4EF@1|root,32Z9P@2|Bacteria,4NZ9R@976|Bacteroidetes,1I6FH@117743|Flavobacteriia,1ESU0@1016|Capnocytophaga	976|Bacteroidetes	-	-	-	-	-	-	-	-	-	-	-	-
OHPGHOBH_00160	178150	178831	+
OHPGHOBH_00161	178929	179229	+	OHPGHOBH_00161	439235.Dalk_5006	3.18e-17	77.4	2ENIM@1|root,33G62@2|Bacteria,1NIHI@1224|Proteobacteria	1224|Proteobacteria	S	Protein of unknown function	-	-	-	-	-	-	-	-	-	DUF3658
OHPGHOBH_00162	179340	179541	-	OHPGHOBH_00162	349521.HCH_03808	0.000495	42	2ENZF@1|root,33GKB@2|Bacteria,1NGMD@1224|Proteobacteria,1SHNS@1236|Gammaproteobacteria	1236|Gammaproteobacteria	S	Toxin SymE, type I toxin-antitoxin system	-	-	-	ko:K19048	-	-	-	-	ko00000,ko02048	SymE_toxin
OHPGHOBH_00163	179970	180975	+	OHPGHOBH_00163	641107.CDLVIII_2108	7.4e-155	444	2DBKM@1|root,2Z9U2@2|Bacteria,1UETE@1239|Firmicutes,24Y0H@186801|Clostridia	186801|Clostridia	-	-	-	-	-	-	-	-	-	-	-	-
OHPGHOBH_00164	180967	181921	+	OHPGHOBH_00164	1244869.H261_16897	8.58e-45	161	2BVJC@1|root,32QXB@2|Bacteria,1NBGY@1224|Proteobacteria,2UIXC@28211|Alphaproteobacteria	28211|Alphaproteobacteria	-	-	-	-	-	-	-	-	-	-	-	-
OHPGHOBH_00165	182029	182359	+	OHPGHOBH_00165	118005.AWNK01000011_gene66	4.08e-40	142	COG1943@1|root,COG1943@2|Bacteria	2|Bacteria	L	Transposase	-	-	-	-	-	-	-	-	-	Y1_Tnp
OHPGHOBH_00166	182738	183734	-	OHPGHOBH_00166	713586.KB900536_gene2312	1.74e-155	445	COG1943@1|root,COG1943@2|Bacteria,1MVUV@1224|Proteobacteria,1RNIV@1236|Gammaproteobacteria,1WZXR@135613|Chromatiales	1236|Gammaproteobacteria	L	COG1943 Transposase and inactivated derivatives	-	-	-	-	-	-	-	-	-	-
OHPGHOBH_00167	183905	184514	+	OHPGHOBH_00167	351348.Maqu_1072	6.77e-82	249	COG4339@1|root,COG4339@2|Bacteria,1MZ9X@1224|Proteobacteria,1S59I@1236|Gammaproteobacteria,46B0R@72275|Alteromonadaceae	1236|Gammaproteobacteria	S	protein conserved in bacteria	-	-	-	-	-	-	-	-	-	-
OHPGHOBH_00168	184568	185045	+
OHPGHOBH_00169	185370	185832	-	OHPGHOBH_00169	637390.AFOH01000012_gene694	3.02e-23	95.5	2EC4Z@1|root,3363S@2|Bacteria,1N9YG@1224|Proteobacteria,1SSSK@1236|Gammaproteobacteria,2NCZQ@225057|Acidithiobacillales	225057|Acidithiobacillales	-	-	-	-	-	-	-	-	-	-	-	-
OHPGHOBH_00170	186254	187445	+	OHPGHOBH_00170	1535422.ND16A_3444	1.96e-121	363	COG3264@1|root,COG3264@2|Bacteria,1MWSA@1224|Proteobacteria,1RMYY@1236|Gammaproteobacteria,2Q8CP@267889|Colwelliaceae	1236|Gammaproteobacteria	M	Mechanosensitive ion channel	-	-	-	-	-	-	-	-	-	MS_channel
OHPGHOBH_00171	187608	187947	+
OHPGHOBH_00172	188317	190585	+	OHPGHOBH_00172	331869.BAL199_03689	7e-187	557	COG0729@1|root,COG1752@1|root,COG0729@2|Bacteria,COG1752@2|Bacteria,1MUM9@1224|Proteobacteria,2TS79@28211|Alphaproteobacteria	28211|Alphaproteobacteria	M	Patatin-like phospholipase	-	-	-	ko:K07001	-	-	-	-	ko00000	Bac_surface_Ag,Patatin
OHPGHOBH_00173	190745	193421	+	OHPGHOBH_00173	549.BW31_03301	1.07e-07	62	COG2771@1|root,COG2771@2|Bacteria,1N6UR@1224|Proteobacteria,1RS3M@1236|Gammaproteobacteria,3W2Y5@53335|Pantoea	1236|Gammaproteobacteria	K	Autoinducer binding domain	-	-	-	ko:K19734	ko02024,map02024	-	-	-	ko00000,ko00001,ko03000	Autoind_bind,GerE
OHPGHOBH_00174	194017	194608	+	OHPGHOBH_00174	1192868.CAIU01000033_gene4184	2.48e-59	191	COG0607@1|root,COG0607@2|Bacteria,1RDYR@1224|Proteobacteria,2VFYC@28211|Alphaproteobacteria	28211|Alphaproteobacteria	P	Rhodanese Homology Domain	-	-	-	-	-	-	-	-	-	Rhodanese
OHPGHOBH_00175	195462	197160	+	OHPGHOBH_00175	1333856.L686_08775	4.19e-49	187	COG0840@1|root,COG0840@2|Bacteria,1MU9B@1224|Proteobacteria,1RMH0@1236|Gammaproteobacteria,1Z23A@136846|Pseudomonas stutzeri group	1236|Gammaproteobacteria	NT	Methyl-accepting chemotaxis protein	VPA0491	-	-	ko:K03406	ko02020,ko02030,map02020,map02030	-	-	-	ko00000,ko00001,ko02035	4HB_MCP_1,HAMP,HBM,MCPsignal
OHPGHOBH_00176	197322	198042	-	OHPGHOBH_00176	998674.ATTE01000001_gene3137	1.85e-76	238	28TMI@1|root,2ZFV4@2|Bacteria,1R9YK@1224|Proteobacteria,1S221@1236|Gammaproteobacteria	1236|Gammaproteobacteria	S	Spondin_N	-	-	-	-	-	-	-	-	-	Spond_N
OHPGHOBH_00177	198271	199387	+	OHPGHOBH_00177	1049564.TevJSym_ad00690	1.21e-202	568	COG0108@1|root,COG0807@1|root,COG0108@2|Bacteria,COG0807@2|Bacteria,1MU8P@1224|Proteobacteria,1RQ49@1236|Gammaproteobacteria,1J4CF@118884|unclassified Gammaproteobacteria	1236|Gammaproteobacteria	H	Catalyzes the conversion of D-ribulose 5-phosphate to formate and 3,4-dihydroxy-2-butanone 4-phosphate	ribB	-	3.5.4.25,4.1.99.12	ko:K14652	ko00740,ko00790,ko01100,ko01110,map00740,map00790,map01100,map01110	M00125,M00840	R00425,R07281	RC00293,RC01792,RC01815,RC02504	ko00000,ko00001,ko00002,ko01000	DHBP_synthase,GTP_cyclohydro2
OHPGHOBH_00178	199430	199901	+	OHPGHOBH_00178	1049564.TevJSym_ad00700	1.75e-93	274	COG0054@1|root,COG0054@2|Bacteria,1RD9J@1224|Proteobacteria,1S3WD@1236|Gammaproteobacteria,1J5Y6@118884|unclassified Gammaproteobacteria	1236|Gammaproteobacteria	H	Catalyzes the formation of 6,7-dimethyl-8- ribityllumazine by condensation of 5-amino-6-(D- ribitylamino)uracil with 3,4-dihydroxy-2-butanone 4-phosphate. This is the penultimate step in the biosynthesis of riboflavin	ribH	GO:0000906,GO:0003674,GO:0003824,GO:0005575,GO:0005622,GO:0005623,GO:0005737,GO:0005829,GO:0006766,GO:0006767,GO:0006771,GO:0006807,GO:0008150,GO:0008152,GO:0009058,GO:0009110,GO:0009231,GO:0009987,GO:0016740,GO:0016765,GO:0017144,GO:0018130,GO:0034641,GO:0042364,GO:0042726,GO:0042727,GO:0044237,GO:0044249,GO:0044271,GO:0044281,GO:0044283,GO:0044424,GO:0044444,GO:0044464,GO:0046483,GO:0071704,GO:…	2.5.1.78	ko:K00794	ko00740,ko01100,ko01110,map00740,map01100,map01110	M00125	R04457	RC00960	ko00000,ko00001,ko00002,ko01000	DMRL_synthase
OHPGHOBH_00179	199900	200359	+	OHPGHOBH_00179	1049564.TevJSym_ad00710	4.59e-71	217	COG0781@1|root,COG0781@2|Bacteria,1RHFZ@1224|Proteobacteria,1S6AJ@1236|Gammaproteobacteria,1J67T@118884|unclassified Gammaproteobacteria	1236|Gammaproteobacteria	K	Involved in transcription antitermination. Required for transcription of ribosomal RNA (rRNA) genes. Binds specifically to the boxA antiterminator sequence of the ribosomal RNA (rrn) operons	nusB	GO:0005575,GO:0005622,GO:0005623,GO:0005737,GO:0005829,GO:0006139,GO:0006351,GO:0006353,GO:0006725,GO:0006807,GO:0008150,GO:0008152,GO:0009058,GO:0009059,GO:0009987,GO:0010467,GO:0016070,GO:0018130,GO:0019438,GO:0032774,GO:0034641,GO:0034645,GO:0034654,GO:0043170,GO:0044237,GO:0044238,GO:0044249,GO:0044260,GO:0044271,GO:0044424,GO:0044444,GO:0044464,GO:0046483,GO:0071704,GO:0090304,GO:0097659,GO:…	-	ko:K03625	-	-	-	-	ko00000,ko03009,ko03021	NusB
OHPGHOBH_00180	200414	201488	-	OHPGHOBH_00180	322710.Avin_50650	3.66e-121	361	COG4148@1|root,COG4148@2|Bacteria,1MU8K@1224|Proteobacteria,1RQCV@1236|Gammaproteobacteria	1236|Gammaproteobacteria	P	Part of the ABC transporter complex ModABC involved in molybdenum import. Responsible for energy coupling to the transport system	modC	GO:0003674,GO:0003824,GO:0005215,GO:0006810,GO:0006811,GO:0006820,GO:0008150,GO:0008509,GO:0015075,GO:0015098,GO:0015103,GO:0015318,GO:0015399,GO:0015405,GO:0015412,GO:0015689,GO:0015698,GO:0016462,GO:0016787,GO:0016817,GO:0016818,GO:0016887,GO:0017111,GO:0022804,GO:0022857,GO:0034220,GO:0042623,GO:0042626,GO:0043225,GO:0043492,GO:0051179,GO:0051234,GO:0055085,GO:0098656,GO:0099133	3.6.3.29	ko:K02017	ko02010,map02010	M00189	-	-	ko00000,ko00001,ko00002,ko01000,ko02000	ABC_tran,TOBE
OHPGHOBH_00181	201484	202162	-	OHPGHOBH_00181	1163617.SCD_n01057	2.62e-115	335	COG4149@1|root,COG4149@2|Bacteria,1MUXR@1224|Proteobacteria,2VIZW@28216|Betaproteobacteria	28216|Betaproteobacteria	P	Molybdate ABC transporter	modB	-	-	ko:K02018	ko02010,map02010	M00189	-	-	ko00000,ko00001,ko00002,ko02000	BPD_transp_1
OHPGHOBH_00182	202230	202989	-	OHPGHOBH_00182	351348.Maqu_3545	1.18e-82	254	COG0725@1|root,COG0725@2|Bacteria,1MVNA@1224|Proteobacteria,1RN71@1236|Gammaproteobacteria,4675T@72275|Alteromonadaceae	1236|Gammaproteobacteria	P	molybdenum ABC transporter, periplasmic	modA	-	-	ko:K02020	ko02010,map02010	M00189	-	-	ko00000,ko00001,ko00002,ko02000	SBP_bac_11
OHPGHOBH_00183	203018	203822	-	OHPGHOBH_00183	365044.Pnap_2036	2.53e-59	196	COG2005@1|root,COG3585@1|root,COG2005@2|Bacteria,COG3585@2|Bacteria,1P9SX@1224|Proteobacteria,2VMCH@28216|Betaproteobacteria,4ABXG@80864|Comamonadaceae	28216|Betaproteobacteria	H	TOBE domain	modE	-	-	ko:K02019	-	-	-	-	ko00000,ko03000	HTH_1,TOBE
OHPGHOBH_00184	204146	205169	+	OHPGHOBH_00184	765911.Thivi_1037	2.8e-108	327	COG0611@1|root,COG0611@2|Bacteria,1MU9X@1224|Proteobacteria,1RNHU@1236|Gammaproteobacteria,1WW48@135613|Chromatiales	135613|Chromatiales	H	Catalyzes the ATP-dependent phosphorylation of thiamine- monophosphate (TMP) to form thiamine-pyrophosphate (TPP), the active form of vitamin B1	thiL	-	2.7.4.16	ko:K00946	ko00730,ko01100,map00730,map01100	M00127	R00617	RC00002	ko00000,ko00001,ko00002,ko01000	AIRS,AIRS_C
OHPGHOBH_00185	205212	205701	+	OHPGHOBH_00185	2340.JV46_20480	1.74e-74	226	COG1267@1|root,COG1267@2|Bacteria,1MZJA@1224|Proteobacteria,1S68A@1236|Gammaproteobacteria,1J67X@118884|unclassified Gammaproteobacteria	1236|Gammaproteobacteria	I	Lipid phosphatase which dephosphorylates phosphatidylglycerophosphate (PGP) to phosphatidylglycerol (PG)	pgpA	GO:0003674,GO:0003824,GO:0005575,GO:0005623,GO:0005886,GO:0005887,GO:0006629,GO:0006644,GO:0006650,GO:0006655,GO:0006793,GO:0006796,GO:0008150,GO:0008152,GO:0008610,GO:0008654,GO:0008962,GO:0009058,GO:0009987,GO:0010035,GO:0010038,GO:0016020,GO:0016021,GO:0016311,GO:0016787,GO:0016788,GO:0016791,GO:0019637,GO:0030258,GO:0031224,GO:0031226,GO:0032026,GO:0042221,GO:0042577,GO:0042578,GO:0044237,GO:…	3.1.3.27	ko:K01095	ko00564,ko01100,map00564,map01100	-	R02029	RC00017	ko00000,ko00001,ko01000	PgpA
OHPGHOBH_00186	205701	206346	+	OHPGHOBH_00186	754477.Q7C_681	6.32e-42	147	COG3577@1|root,COG3577@2|Bacteria,1N2PE@1224|Proteobacteria,1S66F@1236|Gammaproteobacteria,462KA@72273|Thiotrichales	72273|Thiotrichales	S	Clan AA aspartic protease	-	-	-	ko:K06985	ko04112,map04112	-	-	-	ko00000,ko00001	gag-asp_proteas
OHPGHOBH_00187	206449	207268	-	OHPGHOBH_00187	1049564.TevJSym_ad00750	4.69e-160	452	COG1469@1|root,COG1469@2|Bacteria,1MV1B@1224|Proteobacteria,1RNDY@1236|Gammaproteobacteria,1J9IK@118884|unclassified Gammaproteobacteria	1236|Gammaproteobacteria	S	Converts GTP to 7,8-dihydroneopterin triphosphate	folE2	-	3.5.4.16	ko:K09007	ko00790,ko01100,map00790,map01100	M00126	R00428,R04639,R05046,R05048	RC00263,RC00294,RC00323,RC00945,RC01188	ko00000,ko00001,ko00002,ko01000	GCHY-1
OHPGHOBH_00188	207884	208787	-	OHPGHOBH_00188	396588.Tgr7_0833	4.5e-127	371	COG0142@1|root,COG0142@2|Bacteria,1MWNG@1224|Proteobacteria,1RMKY@1236|Gammaproteobacteria,1WX2E@135613|Chromatiales	135613|Chromatiales	H	Belongs to the FPP GGPP synthase family	-	-	2.5.1.1,2.5.1.10,2.5.1.29	ko:K00795,ko:K13789	ko00900,ko01100,ko01110,ko01130,map00900,map01100,map01110,map01130	M00364,M00366	R01658,R02003,R02061	RC00279	ko00000,ko00001,ko00002,ko01000,ko01006	polyprenyl_synt
OHPGHOBH_00189	208773	209013	-	OHPGHOBH_00189	1245471.PCA10_06930	1.07e-15	72	COG1722@1|root,COG1722@2|Bacteria,1N72V@1224|Proteobacteria,1SC7N@1236|Gammaproteobacteria,1YGT6@136841|Pseudomonas aeruginosa group	1236|Gammaproteobacteria	L	Bidirectionally degrades single-stranded DNA into large acid-insoluble oligonucleotides, which are then degraded further into small acid-soluble oligonucleotides	xseB	GO:0003674,GO:0003824,GO:0004518,GO:0004527,GO:0004529,GO:0004536,GO:0005575,GO:0005622,GO:0005623,GO:0005737,GO:0005829,GO:0006139,GO:0006259,GO:0006308,GO:0006725,GO:0006807,GO:0008150,GO:0008152,GO:0008855,GO:0009056,GO:0009057,GO:0009318,GO:0009987,GO:0016787,GO:0016788,GO:0016796,GO:0016895,GO:0019439,GO:0032991,GO:0034641,GO:0034655,GO:0043170,GO:0044237,GO:0044238,GO:0044248,GO:0044260,GO:…	3.1.11.6	ko:K03602	ko03430,map03430	-	-	-	ko00000,ko00001,ko01000,ko03400	Exonuc_VII_S
OHPGHOBH_00190	209290	209401	+
OHPGHOBH_00191	209430	211317	+	OHPGHOBH_00191	396588.Tgr7_2123	0	999	COG0187@1|root,COG0187@2|Bacteria,1MVH1@1224|Proteobacteria,1RMCI@1236|Gammaproteobacteria,1WXIB@135613|Chromatiales	135613|Chromatiales	L	Topoisomerase IV is essential for chromosome segregation. It relaxes supercoiled DNA. Performs the decatenation events required during the replication of a circular DNA molecule	parE	-	-	ko:K02622	-	-	-	-	ko00000,ko01000,ko02048,ko03032,ko03036	DNA_gyraseB,DNA_gyraseB_C,HATPase_c,Toprim
OHPGHOBH_00192	211333	211903	+
OHPGHOBH_00193	212001	212595	+	OHPGHOBH_00193	631362.Thi970DRAFT_02766	6.86e-55	181	COG1999@1|root,COG1999@2|Bacteria,1RHJ8@1224|Proteobacteria,1S3NG@1236|Gammaproteobacteria,1WY7S@135613|Chromatiales	135613|Chromatiales	S	SCO1 SenC	-	-	-	ko:K07152	-	-	-	-	ko00000,ko03029	SCO1-SenC
OHPGHOBH_00194	212589	214101	-	OHPGHOBH_00194	631362.Thi970DRAFT_02933	6.33e-204	583	COG0248@1|root,COG0248@2|Bacteria,1MV35@1224|Proteobacteria,1RN3V@1236|Gammaproteobacteria,1WWTY@135613|Chromatiales	135613|Chromatiales	FP	Belongs to the GppA Ppx family	-	-	3.6.1.11,3.6.1.40	ko:K01524	ko00230,map00230	-	R03409	RC00002	ko00000,ko00001,ko01000	Ppx-GppA
OHPGHOBH_00195	214301	214889	+	OHPGHOBH_00195	765913.ThidrDRAFT_1312	1.24e-90	270	COG1051@1|root,COG1051@2|Bacteria,1REBW@1224|Proteobacteria,1S3XB@1236|Gammaproteobacteria,1WYGA@135613|Chromatiales	135613|Chromatiales	F	Nudix N-terminal	-	-	-	-	-	-	-	-	-	NUDIX,Nudix_N_2
OHPGHOBH_00196	214980	215820	-	OHPGHOBH_00196	1049564.TevJSym_ad00860	6.99e-168	473	COG1432@1|root,COG1432@2|Bacteria	2|Bacteria	S	NYN domain	-	-	-	-	-	-	-	-	-	CSD,NYN
OHPGHOBH_00197	216813	218352	+	OHPGHOBH_00197	1049564.TevJSym_ad00930	1.46e-257	719	COG0364@1|root,COG0364@2|Bacteria,1MUN0@1224|Proteobacteria,1RN76@1236|Gammaproteobacteria,1J4GP@118884|unclassified Gammaproteobacteria	1236|Gammaproteobacteria	G	Catalyzes the oxidation of glucose 6-phosphate to 6- phosphogluconolactone	zwf	-	1.1.1.363,1.1.1.49	ko:K00036	ko00030,ko00480,ko01100,ko01110,ko01120,ko01130,ko01200,ko05230,map00030,map00480,map01100,map01110,map01120,map01130,map01200,map05230	M00004,M00006,M00008	R00835,R02736,R10907	RC00001,RC00066	ko00000,ko00001,ko00002,ko01000,ko04147	G6PD_C,G6PD_N
OHPGHOBH_00198	218348	219020	+	OHPGHOBH_00198	1049564.TevJSym_ad00940	5.4e-84	256	COG0363@1|root,COG0363@2|Bacteria,1QXIZ@1224|Proteobacteria,1RZTR@1236|Gammaproteobacteria	1236|Gammaproteobacteria	G	6-phosphogluconolactonase	pgl	GO:0003674,GO:0003824,GO:0005575,GO:0005622,GO:0005623,GO:0005737,GO:0006081,GO:0006098,GO:0006139,GO:0006725,GO:0006732,GO:0006733,GO:0006739,GO:0006753,GO:0006793,GO:0006796,GO:0006807,GO:0008150,GO:0008152,GO:0009051,GO:0009117,GO:0009987,GO:0016787,GO:0016788,GO:0017057,GO:0019362,GO:0019637,GO:0019682,GO:0019693,GO:0034641,GO:0044237,GO:0044238,GO:0044281,GO:0044424,GO:0044464,GO:0046483,GO:…	3.1.1.31	ko:K01057	ko00030,ko01100,ko01110,ko01120,ko01130,ko01200,map00030,map01100,map01110,map01120,map01130,map01200	M00004,M00006,M00008	R02035	RC00537	ko00000,ko00001,ko00002,ko01000	Glucosamine_iso
OHPGHOBH_00199	219046	220471	+	OHPGHOBH_00199	1242864.D187_001814	8.3e-190	553	COG0362@1|root,COG0363@1|root,COG0362@2|Bacteria,COG0363@2|Bacteria,1MVV8@1224|Proteobacteria,42PCX@68525|delta/epsilon subdivisions,2WJ1P@28221|Deltaproteobacteria	28221|Deltaproteobacteria	H	Catalyzes the oxidative decarboxylation of 6- phosphogluconate to ribulose 5-phosphate and CO(2), with concomitant reduction of NADP to NADPH	gnd	-	1.1.1.343,1.1.1.44	ko:K00033	ko00030,ko00480,ko01100,ko01110,ko01120,ko01130,ko01200,map00030,map00480,map01100,map01110,map01120,map01130,map01200	M00004,M00006	R01528,R10221	RC00001,RC00539	ko00000,ko00001,ko00002,ko01000	6PGD,NAD_binding_2
OHPGHOBH_00200	220478	220679	+	OHPGHOBH_00200	1123326.JFBL01000020_gene2658	3.04e-33	115	COG1942@1|root,COG1942@2|Bacteria,1N6WW@1224|Proteobacteria,42V9V@68525|delta/epsilon subdivisions	1224|Proteobacteria	S	4-oxalocrotonate tautomerase family	dmpI	-	5.3.2.6	ko:K01821	ko00362,ko00621,ko00622,ko01100,ko01120,ko01220,map00362,map00621,map00622,map01100,map01120,map01220	M00569	R03966,R05389	RC01040,RC01355	ko00000,ko00001,ko00002,ko01000	Tautomerase
OHPGHOBH_00201	220906	221665	-	OHPGHOBH_00201	768671.ThimaDRAFT_2436	9.01e-06	53.9	2C097@1|root,2ZB9D@2|Bacteria,1R9DD@1224|Proteobacteria,1S083@1236|Gammaproteobacteria,1WXQR@135613|Chromatiales	135613|Chromatiales	-	-	-	-	-	-	-	-	-	-	-	-
OHPGHOBH_00202	221895	222255	-	OHPGHOBH_00202	1123392.AQWL01000003_gene268	1.07e-20	87.4	COG3671@1|root,COG3671@2|Bacteria,1MZMW@1224|Proteobacteria,2WG1H@28216|Betaproteobacteria,1KT95@119069|Hydrogenophilales	119069|Hydrogenophilales	S	membrane	-	-	-	-	-	-	-	-	-	-
OHPGHOBH_00203	222811	223117	+	OHPGHOBH_00203	640081.Dsui_3350	2.95e-39	133	2ED9V@1|root,33769@2|Bacteria,1N87Z@1224|Proteobacteria,2W3PP@28216|Betaproteobacteria,2KZ35@206389|Rhodocyclales	206389|Rhodocyclales	S	Protein of unknown function (DUF4242)	-	-	-	-	-	-	-	-	-	DUF4242
OHPGHOBH_00204	223152	224571	+	OHPGHOBH_00204	1340493.JNIF01000004_gene469	3.32e-41	155	COG1858@1|root,COG1858@2|Bacteria,3Y46D@57723|Acidobacteria	57723|Acidobacteria	P	Di-haem cytochrome c peroxidase	-	-	1.11.1.5	ko:K00428	-	-	-	-	ko00000,ko01000	CCP_MauG,Cytochrom_C
OHPGHOBH_00205	224692	225340	+	OHPGHOBH_00205	1121035.AUCH01000007_gene436	1.21e-72	226	COG0664@1|root,COG0664@2|Bacteria,1RJU7@1224|Proteobacteria,2VZHQ@28216|Betaproteobacteria,2KYES@206389|Rhodocyclales	206389|Rhodocyclales	K	Cyclic nucleotide-monophosphate binding domain	-	-	-	ko:K01420	-	-	-	-	ko00000,ko03000	HTH_Crp_2,cNMP_binding
OHPGHOBH_00206	225692	226895	+	OHPGHOBH_00206	1232683.ADIMK_3977	3.09e-167	481	COG0391@1|root,COG0391@2|Bacteria,1NW3K@1224|Proteobacteria,1RQP9@1236|Gammaproteobacteria,4667U@72275|Alteromonadaceae	1236|Gammaproteobacteria	S	Uncharacterised protein family UPF0052	-	-	-	-	-	-	-	-	-	UPF0052
OHPGHOBH_00207	227182	228364	+	OHPGHOBH_00207	243365.CV_3397	5.47e-151	439	COG1398@1|root,COG1398@2|Bacteria,1N2MA@1224|Proteobacteria,2VHRS@28216|Betaproteobacteria,2KQQY@206351|Neisseriales	206351|Neisseriales	I	Fatty acid desaturase	-	-	1.14.19.1	ko:K00507	ko01040,ko01212,ko03320,ko04152,ko04212,map01040,map01212,map03320,map04152,map04212	-	R02222	RC00917	ko00000,ko00001,ko01000,ko01004	DDE_Tnp_ISL3,FA_desaturase
OHPGHOBH_00208	228550	231436	-	OHPGHOBH_00208	1049564.TevJSym_ab01040	0	1588	COG0525@1|root,COG0525@2|Bacteria,1MV7B@1224|Proteobacteria,1RNEB@1236|Gammaproteobacteria,1J4DR@118884|unclassified Gammaproteobacteria	1236|Gammaproteobacteria	J	amino acids such as threonine, to avoid such errors, it has a posttransfer editing activity that hydrolyzes mischarged Thr-tRNA(Val) in a tRNA-dependent manner	valS	GO:0000287,GO:0002161,GO:0003674,GO:0003824,GO:0004812,GO:0004832,GO:0005488,GO:0005575,GO:0005622,GO:0005623,GO:0005737,GO:0005829,GO:0006082,GO:0006139,GO:0006399,GO:0006412,GO:0006417,GO:0006418,GO:0006438,GO:0006450,GO:0006518,GO:0006520,GO:0006725,GO:0006807,GO:0008150,GO:0008152,GO:0009058,GO:0009059,GO:0009889,GO:0009891,GO:0009893,GO:0009987,GO:0010467,GO:0010468,GO:0010556,GO:0010557,GO:…	6.1.1.9	ko:K01873	ko00970,map00970	M00359,M00360	R03665	RC00055,RC00523	ko00000,ko00001,ko00002,ko01000,ko01007,ko03016	Anticodon_1,Val_tRNA-synt_C,tRNA-synt_1
OHPGHOBH_00209	231851	234617	+	OHPGHOBH_00209	1049564.TevJSym_ab01210	0	1474	COG0574@1|root,COG1080@1|root,COG0574@2|Bacteria,COG1080@2|Bacteria,1MUT8@1224|Proteobacteria,1RN6R@1236|Gammaproteobacteria,1J5MR@118884|unclassified Gammaproteobacteria	1236|Gammaproteobacteria	H	Pyruvate phosphate dikinase	ppdK	-	2.7.3.9,2.7.9.1,2.7.9.2	ko:K01006,ko:K01007,ko:K08483	ko00620,ko00680,ko00710,ko00720,ko01100,ko01120,ko01200,ko02060,map00620,map00680,map00710,map00720,map01100,map01120,map01200,map02060	M00169,M00171,M00172,M00173,M00374	R00199,R00206	RC00002,RC00015	ko00000,ko00001,ko00002,ko01000,ko02000	PEP-utilizers,PEP-utilizers_C,PPDK_N
OHPGHOBH_00210	234719	235523	+	OHPGHOBH_00210	1121935.AQXX01000078_gene1563	4.99e-61	199	2FCD8@1|root,344GV@2|Bacteria,1P0UK@1224|Proteobacteria,1SS0K@1236|Gammaproteobacteria	1236|Gammaproteobacteria	-	-	-	-	-	-	-	-	-	-	-	-
OHPGHOBH_00211	235470	235698	+
OHPGHOBH_00212	236322	239508	+	OHPGHOBH_00212	1265505.ATUG01000001_gene3942	2.25e-182	562	COG0664@1|root,COG1033@1|root,COG0664@2|Bacteria,COG1033@2|Bacteria,1MUE1@1224|Proteobacteria,42ME2@68525|delta/epsilon subdivisions,2WJRI@28221|Deltaproteobacteria,2MJQ7@213118|Desulfobacterales	28221|Deltaproteobacteria	K	MMPL family	-	-	-	ko:K07003	-	-	-	-	ko00000	GGDEF,LolA_like,MMPL,cNMP_binding
OHPGHOBH_00213	239828	240299	+
OHPGHOBH_00214	240413	241523	+
OHPGHOBH_00215	241559	241973	+
OHPGHOBH_00216	242602	244738	+	OHPGHOBH_00216	998674.ATTE01000001_gene1980	0	894	COG0398@1|root,COG1249@1|root,COG0398@2|Bacteria,COG1249@2|Bacteria,1MU2U@1224|Proteobacteria,1RQTU@1236|Gammaproteobacteria,45ZX0@72273|Thiotrichales	72273|Thiotrichales	C	Belongs to the class-I pyridine nucleotide-disulfide oxidoreductase family	-	-	-	-	-	-	-	-	-	Pyr_redox_2,Pyr_redox_dim,SNARE_assoc
OHPGHOBH_00217	244824	245526	+	OHPGHOBH_00217	1049564.TevJSym_ab00500	3.62e-76	236	2E6TU@1|root,331DN@2|Bacteria,1NBK8@1224|Proteobacteria,1SG0X@1236|Gammaproteobacteria	1236|Gammaproteobacteria	-	-	-	-	-	-	-	-	-	-	-	-
OHPGHOBH_00218	245870	245960	+
OHPGHOBH_00219	246216	246966	-	OHPGHOBH_00219	765912.Thimo_1646	2.42e-111	327	COG1028@1|root,COG1028@2|Bacteria,1MUEV@1224|Proteobacteria,1RNH2@1236|Gammaproteobacteria,1WWM8@135613|Chromatiales	135613|Chromatiales	IQ	TIGRFAM acetoacetyl-CoA reductase	-	GO:0005575,GO:0005622,GO:0005623,GO:0005737,GO:0044424,GO:0044464	1.1.1.36	ko:K00023	ko00630,ko00650,ko01120,ko01200,map00630,map00650,map01120,map01200	M00373	R01779,R01977	RC00103,RC00117	ko00000,ko00001,ko00002,ko01000	adh_short,adh_short_C2
OHPGHOBH_00220	247200	247572	-	OHPGHOBH_00220	765910.MARPU_01385	6.27e-10	60.1	2ANXM@1|root,31DYF@2|Bacteria,1RICP@1224|Proteobacteria,1S66S@1236|Gammaproteobacteria,1WYJB@135613|Chromatiales	135613|Chromatiales	S	Phasin protein	-	-	-	-	-	-	-	-	-	Phasin_2
OHPGHOBH_00221	247783	248239	-	OHPGHOBH_00221	765910.MARPU_01380	6.42e-52	169	COG5394@1|root,COG5394@2|Bacteria,1RHRC@1224|Proteobacteria,1S2XX@1236|Gammaproteobacteria,1WY2K@135613|Chromatiales	135613|Chromatiales	S	TIGRFAM Polyhydroxyalkanoate synthesis repressor PhaR	-	-	-	-	-	-	-	-	-	PHB_acc,PHB_acc_N
OHPGHOBH_00222	248395	249580	-	OHPGHOBH_00222	870187.Thini_1528	8.76e-219	611	COG0183@1|root,COG0183@2|Bacteria,1MU5G@1224|Proteobacteria,1RM93@1236|Gammaproteobacteria	1236|Gammaproteobacteria	I	Catalyzes the final step of fatty acid oxidation in which acetyl-CoA is released and the CoA ester of a fatty acid two carbons shorter is formed	yqeF	GO:0003674,GO:0003824,GO:0003988,GO:0005575,GO:0005622,GO:0005623,GO:0005737,GO:0006066,GO:0006082,GO:0006629,GO:0006631,GO:0006635,GO:0008150,GO:0008152,GO:0009056,GO:0009058,GO:0009062,GO:0009987,GO:0016042,GO:0016054,GO:0016408,GO:0016740,GO:0016746,GO:0016747,GO:0019395,GO:0019752,GO:0030258,GO:0032787,GO:0034308,GO:0034309,GO:0034440,GO:0043436,GO:0044237,GO:0044238,GO:0044242,GO:0044248,GO:…	2.3.1.9	ko:K00626	ko00071,ko00072,ko00280,ko00310,ko00362,ko00380,ko00620,ko00630,ko00640,ko00650,ko00720,ko00900,ko01100,ko01110,ko01120,ko01130,ko01200,ko01212,ko02020,map00071,map00072,map00280,map00310,map00362,map00380,map00620,map00630,map00640,map00650,map00720,map00900,map01100,map01110,map01120,map01130,map01200,map01212,map02020	M00088,M00095,M00373,M00374,M00375	R00238,R01177	RC00004,RC00326	ko00000,ko00001,ko00002,ko01000,ko04147	Thiolase_C,Thiolase_N
OHPGHOBH_00223	249871	250963	+	OHPGHOBH_00223	572477.Alvin_0062	3.37e-110	333	28KIX@1|root,2Z9Y0@2|Bacteria,1R427@1224|Proteobacteria,1RRGI@1236|Gammaproteobacteria,1WX2J@135613|Chromatiales	135613|Chromatiales	S	TIGRFAM Poly(R)-hydroxyalkanoic acid synthase, class III, PhaE subunit	-	GO:0005575,GO:0005622,GO:0005623,GO:0005737,GO:0008150,GO:0008152,GO:0009058,GO:0016234,GO:0042618,GO:0042619,GO:0043226,GO:0043227,GO:0043229,GO:0043231,GO:0044424,GO:0044444,GO:0044464,GO:0070088,GO:0071704,GO:1901440,GO:1901441,GO:1901576	-	-	-	-	-	-	-	PHA_synth_III_E
OHPGHOBH_00224	251019	252090	+	OHPGHOBH_00224	1249627.D779_3291	1.29e-210	587	COG3243@1|root,COG3243@2|Bacteria,1MU68@1224|Proteobacteria,1RVJU@1236|Gammaproteobacteria,1WXJS@135613|Chromatiales	135613|Chromatiales	I	Poly(R)-hydroxyalkanoic acid synthase, class III, PhaC subunit	-	GO:0005575,GO:0005622,GO:0005623,GO:0005737,GO:0008150,GO:0008152,GO:0009058,GO:0016234,GO:0042618,GO:0042619,GO:0043226,GO:0043227,GO:0043229,GO:0043231,GO:0044424,GO:0044444,GO:0044464,GO:0070088,GO:0071704,GO:1901440,GO:1901441,GO:1901576	-	ko:K03821	ko00650,map00650	-	R04254	RC00004	ko00000,ko00001,ko01000	Abhydrolase_1
OHPGHOBH_00225	252438	252603	+
OHPGHOBH_00226	252661	253420	+	OHPGHOBH_00226	1286106.MPL1_08539	6.24e-49	167	COG4659@1|root,COG4659@2|Bacteria,1RDEP@1224|Proteobacteria,1RPAD@1236|Gammaproteobacteria,460RQ@72273|Thiotrichales	72273|Thiotrichales	C	Part of a membrane complex involved in electron transport	-	-	-	ko:K03612	-	-	-	-	ko00000	FMN_bind
OHPGHOBH_00227	253416	253953	+	OHPGHOBH_00227	765912.Thimo_0123	8.26e-68	211	COG0386@1|root,COG0386@2|Bacteria,1RD1R@1224|Proteobacteria,1S425@1236|Gammaproteobacteria,1X2GB@135613|Chromatiales	135613|Chromatiales	O	Belongs to the glutathione peroxidase family	-	-	1.11.1.9	ko:K00432	ko00480,ko00590,ko04918,map00480,map00590,map04918	-	R00274,R07034,R07035	RC00011,RC00982	ko00000,ko00001,ko01000	GSHPx
OHPGHOBH_00228	254346	255561	+	OHPGHOBH_00228	1121374.KB891585_gene2315	4.83e-154	447	COG3004@1|root,COG3004@2|Bacteria,1MW15@1224|Proteobacteria,1RNDE@1236|Gammaproteobacteria	1236|Gammaproteobacteria	P	Na( ) H( ) antiporter that extrudes sodium in exchange for external protons	nhaA	-	-	ko:K03313	-	-	-	-	ko00000,ko02000	Na_H_antiport_1
OHPGHOBH_00229	255675	257004	-	OHPGHOBH_00229	90814.KL370891_gene822	1.73e-123	373	COG0661@1|root,COG0661@2|Bacteria,1MW1J@1224|Proteobacteria,1RYAY@1236|Gammaproteobacteria,4602F@72273|Thiotrichales	72273|Thiotrichales	S	ABC1 family	-	-	-	-	-	-	-	-	-	ABC1
OHPGHOBH_00230	257060	258023	-	OHPGHOBH_00230	765912.Thimo_2740	7.47e-104	313	COG0702@1|root,COG0702@2|Bacteria,1MW54@1224|Proteobacteria,1RY2H@1236|Gammaproteobacteria,1WX0H@135613|Chromatiales	135613|Chromatiales	GM	epimerase dehydratase	-	-	1.6.5.3,1.6.99.3	ko:K00329,ko:K00356	ko00190,map00190	-	R11945	RC00061	ko00000,ko00001,ko01000	NAD_binding_10
OHPGHOBH_00231	258183	258639	+	OHPGHOBH_00231	582744.Msip34_1038	6.49e-48	160	COG1225@1|root,COG1225@2|Bacteria,1RH4P@1224|Proteobacteria,2VT1P@28216|Betaproteobacteria,2KMST@206350|Nitrosomonadales	206350|Nitrosomonadales	O	PFAM alkyl hydroperoxide reductase Thiol specific antioxidant Mal allergen	-	-	1.11.1.15	ko:K03564	-	-	-	-	ko00000,ko01000	AhpC-TSA
OHPGHOBH_00232	258647	259403	-	OHPGHOBH_00232	946483.Cenrod_0905	2.38e-54	184	COG1058@1|root,COG1058@2|Bacteria,1MVG6@1224|Proteobacteria,2VHTD@28216|Betaproteobacteria,4AA7R@80864|Comamonadaceae	28216|Betaproteobacteria	S	PFAM molybdopterin binding domain	yfaY	-	-	-	-	-	-	-	-	MoCF_biosynth
OHPGHOBH_00233	259578	260034	-	OHPGHOBH_00233	717772.THIAE_01085	1.02e-52	171	COG2202@1|root,COG2202@2|Bacteria,1RGZF@1224|Proteobacteria,1S6GG@1236|Gammaproteobacteria,462BN@72273|Thiotrichales	72273|Thiotrichales	T	Motif C-terminal to PAS motifs (likely to contribute to PAS structural domain)	-	-	-	-	-	-	-	-	-	PAS_9
OHPGHOBH_00234	260278	260845	-	OHPGHOBH_00234	1121935.AQXX01000084_gene5367	1.07e-07	57.4	2C3S7@1|root,32ZF7@2|Bacteria,1N6RS@1224|Proteobacteria,1SCM3@1236|Gammaproteobacteria,1XMPF@135619|Oceanospirillales	135619|Oceanospirillales	S	Chalcone isomerase-like	-	-	-	-	-	-	-	-	-	Chalcone_3
OHPGHOBH_00235	260837	261317	-	OHPGHOBH_00235	1260251.SPISAL_06250	3.05e-55	179	2ANPA@1|root,31DNS@2|Bacteria,1RHTE@1224|Proteobacteria,1S78C@1236|Gammaproteobacteria,1WZ9Z@135613|Chromatiales	135613|Chromatiales	S	Protein of unknown function (DUF3833)	-	-	-	-	-	-	-	-	-	DUF3833
OHPGHOBH_00236	261303	262644	-	OHPGHOBH_00236	1283300.ATXB01000001_gene1201	9.99e-102	317	COG2211@1|root,COG2211@2|Bacteria,1MVUM@1224|Proteobacteria,1RP5J@1236|Gammaproteobacteria,1XF7M@135618|Methylococcales	135618|Methylococcales	G	MFS/sugar transport protein	-	-	-	-	-	-	-	-	-	MFS_2
OHPGHOBH_00237	262672	263887	-	OHPGHOBH_00237	1255043.TVNIR_2709	1.5e-124	373	COG2230@1|root,COG2230@2|Bacteria,1MX3U@1224|Proteobacteria,1RNID@1236|Gammaproteobacteria,1WX07@135613|Chromatiales	135613|Chromatiales	M	PFAM Cyclopropane-fatty-acyl-phospholipid synthase	-	-	2.1.1.79	ko:K00574	-	-	-	-	ko00000,ko01000	CMAS
OHPGHOBH_00238	263883	264654	-	OHPGHOBH_00238	631362.Thi970DRAFT_04583	3.97e-91	277	COG3496@1|root,COG3496@2|Bacteria,1RC56@1224|Proteobacteria,1RRT8@1236|Gammaproteobacteria,1WX90@135613|Chromatiales	135613|Chromatiales	S	Protein of unknown function (DUF1365)	-	-	-	ko:K09701	-	-	-	-	ko00000	DUF1365
OHPGHOBH_00239	264657	266016	-	OHPGHOBH_00239	765912.Thimo_0939	1.32e-138	411	COG2907@1|root,COG2907@2|Bacteria,1MV4Z@1224|Proteobacteria,1RP4P@1236|Gammaproteobacteria,1WWBX@135613|Chromatiales	135613|Chromatiales	S	PFAM Flavin containing amine oxidoreductase	-	-	-	-	-	-	-	-	-	Amino_oxidase
OHPGHOBH_00240	266205	266982	+	OHPGHOBH_00240	396588.Tgr7_1398	1.49e-83	257	COG4221@1|root,COG4221@2|Bacteria,1R9DN@1224|Proteobacteria,1T2NM@1236|Gammaproteobacteria,1X2QY@135613|Chromatiales	135613|Chromatiales	S	Short-chain dehydrogenase reductase SDR	-	-	-	-	-	-	-	-	-	adh_short
OHPGHOBH_00241	266978	267416	+	OHPGHOBH_00241	1123517.JOMR01000001_gene1783	7.99e-33	120	COG4319@1|root,COG4319@2|Bacteria,1QVWY@1224|Proteobacteria,1T2M8@1236|Gammaproteobacteria,461CS@72273|Thiotrichales	72273|Thiotrichales	S	Uncharacterized conserved protein (DUF2358)	-	-	-	-	-	-	-	-	-	SnoaL_2
OHPGHOBH_00242	267543	268026	+	OHPGHOBH_00242	1528106.JRJE01000005_gene1326	1.15e-07	55.5	COG0664@1|root,COG0664@2|Bacteria,1NHNS@1224|Proteobacteria,2UC69@28211|Alphaproteobacteria,2JU9P@204441|Rhodospirillales	204441|Rhodospirillales	T	COG0664 cAMP-binding proteins - catabolite gene activator and regulatory subunit of cAMP-dependent protein kinases	-	-	-	-	-	-	-	-	-	cNMP_binding
OHPGHOBH_00243	267972	268293	-
OHPGHOBH_00244	268512	269475	-	OHPGHOBH_00244	911239.CF149_09127	1.11e-106	321	COG1683@1|root,COG3272@1|root,COG1683@2|Bacteria,COG3272@2|Bacteria,1MXYZ@1224|Proteobacteria,1RNMF@1236|Gammaproteobacteria	1236|Gammaproteobacteria	S	Conserved Protein	ybgA	-	-	-	-	-	-	-	-	DUF1722,DUF523
OHPGHOBH_00245	269471	270950	-	OHPGHOBH_00245	713586.KB900536_gene625	8.34e-180	520	COG0415@1|root,COG0415@2|Bacteria,1MV9Y@1224|Proteobacteria,1RNGJ@1236|Gammaproteobacteria,1WXQX@135613|Chromatiales	135613|Chromatiales	L	DNA photolyase	-	-	4.1.99.3	ko:K01669	-	-	-	-	ko00000,ko01000,ko03400	DNA_photolyase,FAD_binding_7
OHPGHOBH_00246	270946	271885	-	OHPGHOBH_00246	1123401.JHYQ01000017_gene2517	1.73e-46	166	COG0789@1|root,COG0789@2|Bacteria,1R9SN@1224|Proteobacteria,1S78T@1236|Gammaproteobacteria,463IS@72273|Thiotrichales	72273|Thiotrichales	K	helix_turn_helix, mercury resistance	-	-	-	-	-	-	-	-	-	MerR_1
OHPGHOBH_00247	272212	272602	+	OHPGHOBH_00247	1123367.C666_14475	3.94e-47	155	COG2346@1|root,COG2346@2|Bacteria,1RH21@1224|Proteobacteria,2VSUJ@28216|Betaproteobacteria,2KWMV@206389|Rhodocyclales	206389|Rhodocyclales	S	Bacterial-like globin	-	-	-	ko:K06886	-	-	-	-	ko00000	Bac_globin
OHPGHOBH_00248	272667	273090	-	OHPGHOBH_00248	765911.Thivi_0949	3.67e-24	97.8	2E94J@1|root,333DE@2|Bacteria,1N7Q9@1224|Proteobacteria,1SEA8@1236|Gammaproteobacteria,1WYCC@135613|Chromatiales	135613|Chromatiales	-	-	-	-	-	-	-	-	-	-	-	-
OHPGHOBH_00249	273755	274667	-	OHPGHOBH_00249	768671.ThimaDRAFT_3701	1.25e-152	436	COG2897@1|root,COG2897@2|Bacteria,1MW4B@1224|Proteobacteria,1RSQ3@1236|Gammaproteobacteria,1X0CI@135613|Chromatiales	135613|Chromatiales	P	Rhodanese Homology Domain	-	-	-	-	-	-	-	-	-	Rhodanese
OHPGHOBH_00250	275091	276633	-	OHPGHOBH_00250	291112.PAU_00070	0.000303	51.6	COG3266@1|root,COG3266@2|Bacteria,1Q1YI@1224|Proteobacteria,1RRJF@1236|Gammaproteobacteria	1236|Gammaproteobacteria	D	Cell division protein DamX	damX	GO:0003674,GO:0005488,GO:0005539,GO:0005575,GO:0005623,GO:0030428,GO:0032153,GO:0042834,GO:0044464,GO:0097367	-	ko:K03112	-	-	-	-	ko00000	AAA_22,SPOR
OHPGHOBH_00251	277162	279274	+	OHPGHOBH_00251	519989.ECTPHS_09313	7.8e-102	334	COG2911@1|root,COG2911@2|Bacteria,1MW9V@1224|Proteobacteria,1S3FX@1236|Gammaproteobacteria	1236|Gammaproteobacteria	S	Protein conserved in bacteria	-	-	-	-	-	-	-	-	-	-
OHPGHOBH_00252	279363	280011	+	OHPGHOBH_00252	713586.KB900536_gene2679	2.38e-66	209	COG3784@1|root,COG3784@2|Bacteria,1MYIH@1224|Proteobacteria,1S8D2@1236|Gammaproteobacteria	1236|Gammaproteobacteria	S	Protein of unknown function (DUF1318)	-	-	-	-	-	-	-	-	-	DUF1318
OHPGHOBH_00253	280262	281408	-	OHPGHOBH_00253	570967.JMLV01000008_gene1306	5.7e-144	420	COG2133@1|root,COG2133@2|Bacteria,1MV2E@1224|Proteobacteria,2TR47@28211|Alphaproteobacteria,2JPVS@204441|Rhodospirillales	204441|Rhodospirillales	G	Glucose / Sorbosone dehydrogenase	-	-	-	ko:K21430	-	-	-	-	ko00000,ko01000	GSDH
OHPGHOBH_00254	281590	282007	+	OHPGHOBH_00254	314345.SPV1_05959	1.32e-49	162	COG1186@1|root,COG1186@2|Bacteria,1RH75@1224|Proteobacteria	1224|Proteobacteria	J	chain release factor	yaeJ	GO:0003674,GO:0003676,GO:0003723,GO:0003747,GO:0003824,GO:0004045,GO:0005488,GO:0006412,GO:0006414,GO:0006415,GO:0006417,GO:0006518,GO:0006807,GO:0008079,GO:0008135,GO:0008150,GO:0008152,GO:0009058,GO:0009059,GO:0009889,GO:0009987,GO:0010467,GO:0010468,GO:0010556,GO:0010608,GO:0016043,GO:0016150,GO:0016787,GO:0016788,GO:0019222,GO:0019538,GO:0022411,GO:0031323,GO:0031326,GO:0032268,GO:0032984,GO:…	-	ko:K15034	-	-	-	-	ko00000,ko03012	RF-1
OHPGHOBH_00255	282157	282694	+	OHPGHOBH_00255	314345.SPV1_08381	4.81e-71	219	COG4681@1|root,COG4681@2|Bacteria,1RDR9@1224|Proteobacteria	1224|Proteobacteria	S	Protein conserved in bacteria	yaeQ	-	-	-	-	-	-	-	-	YaeQ
OHPGHOBH_00256	282921	283275	+	OHPGHOBH_00256	765913.ThidrDRAFT_3287	4.23e-53	169	COG0640@1|root,COG0640@2|Bacteria,1MZT1@1224|Proteobacteria,1SAI5@1236|Gammaproteobacteria,1WYMJ@135613|Chromatiales	135613|Chromatiales	K	PFAM Bacterial regulatory protein, arsR family	-	-	-	ko:K03892	-	-	-	-	ko00000,ko03000	HTH_5
OHPGHOBH_00257	283362	284289	+	OHPGHOBH_00257	870187.Thini_1172	3.27e-97	296	COG0491@1|root,COG0491@2|Bacteria,1MX4H@1224|Proteobacteria,1S5IM@1236|Gammaproteobacteria,462B9@72273|Thiotrichales	72273|Thiotrichales	S	Metallo-beta-lactamase superfamily	-	-	-	-	-	-	-	-	-	Lactamase_B
OHPGHOBH_00258	284292	284529	+	OHPGHOBH_00258	1049564.TevJSym_ae00940	1.15e-39	132	COG0526@1|root,COG0526@2|Bacteria,1N728@1224|Proteobacteria,1SCEC@1236|Gammaproteobacteria	1236|Gammaproteobacteria	CO	redox-active disulfide protein 2	-	-	-	-	-	-	-	-	-	DUF2892,Thioredoxin_3
OHPGHOBH_00259	284601	285555	+	OHPGHOBH_00259	2340.JV46_04670	9.43e-166	470	COG0701@1|root,COG0701@2|Bacteria,1MUN8@1224|Proteobacteria,1RR9N@1236|Gammaproteobacteria,1J6D4@118884|unclassified Gammaproteobacteria	1236|Gammaproteobacteria	S	Predicted permease	-	-	-	ko:K07089	-	-	-	-	ko00000	ArsP_1
OHPGHOBH_00260	285993	287880	+	OHPGHOBH_00260	491952.Mar181_0331	1.18e-165	507	COG0004@1|root,COG5001@1|root,COG5002@1|root,COG0004@2|Bacteria,COG5001@2|Bacteria,COG5002@2|Bacteria,1MU2C@1224|Proteobacteria,1RM8A@1236|Gammaproteobacteria,1XHII@135619|Oceanospirillales	135619|Oceanospirillales	T	Diguanylate cyclase phosphodiesterase with PAS PAC	-	-	-	ko:K03320	-	-	-	-	ko00000,ko02000	Ammonium_transp,EAL,GGDEF,PAS,PAS_3,PAS_9
OHPGHOBH_00261	288370	289009	-
OHPGHOBH_00262	289566	290823	-	OHPGHOBH_00262	595494.Tola_1335	4.89e-127	380	COG1653@1|root,COG1653@2|Bacteria,1R5DC@1224|Proteobacteria,1S3CM@1236|Gammaproteobacteria	1236|Gammaproteobacteria	G	extracellular solute-binding	-	-	-	ko:K02027	-	M00207	-	-	ko00000,ko00002,ko02000	SBP_bac_8
OHPGHOBH_00263	290830	293359	-	OHPGHOBH_00263	743721.Psesu_1865	2.47e-73	261	COG5001@1|root,COG5001@2|Bacteria,1MU2C@1224|Proteobacteria,1RM8A@1236|Gammaproteobacteria,1X3PH@135614|Xanthomonadales	135614|Xanthomonadales	T	GGDEF domain	-	-	2.7.7.65	ko:K21023	ko02025,map02025	-	-	-	ko00000,ko00001,ko01000	EAL,GAF_2,GGDEF,MHYT,PAS,PAS_3,PAS_4,PAS_9
OHPGHOBH_00264	294096	294561	-	OHPGHOBH_00264	948106.AWZT01000001_gene5327	0.000113	47.8	2ATF0@1|root,31IYG@2|Bacteria,1MYJT@1224|Proteobacteria,2VSVD@28216|Betaproteobacteria,1K8PN@119060|Burkholderiaceae	28216|Betaproteobacteria	S	Protein of unknown function (DUF2846)	-	-	-	-	-	-	-	-	-	DUF2846
OHPGHOBH_00265	295091	295784	-	OHPGHOBH_00265	1265490.JHVY01000002_gene3252	7.79e-56	184	COG0500@1|root,COG0500@2|Bacteria,1RAE4@1224|Proteobacteria,1S0RC@1236|Gammaproteobacteria	1236|Gammaproteobacteria	Q	Belongs to the class I-like SAM-binding methyltransferase superfamily. TPMT family	tpm	GO:0003674,GO:0003824,GO:0008119,GO:0008150,GO:0008152,GO:0008168,GO:0008172,GO:0008757,GO:0010035,GO:0010038,GO:0016740,GO:0016741,GO:0032259,GO:0042221,GO:0046690,GO:0050896	2.1.1.67	ko:K00569	ko00983,map00983	-	R08236,R08239,R08246	RC00003,RC00980,RC02277	ko00000,ko00001,ko01000	TPMT
OHPGHOBH_00266	296049	296964	+	OHPGHOBH_00266	1123261.AXDW01000006_gene2427	2.46e-78	247	COG0500@1|root,COG2226@2|Bacteria,1R41W@1224|Proteobacteria,1SGSF@1236|Gammaproteobacteria	1236|Gammaproteobacteria	Q	Methyltransferase type 12	-	-	-	-	-	-	-	-	-	Methyltransf_25
OHPGHOBH_00267	297217	298216	+	OHPGHOBH_00267	998674.ATTE01000001_gene2963	3.8e-145	419	COG2334@1|root,COG2334@2|Bacteria,1MU2Q@1224|Proteobacteria,1RNHI@1236|Gammaproteobacteria	1236|Gammaproteobacteria	F	A protein kinase that phosphorylates Ser and Thr residues. Probably acts to suppress the effects of stress linked to accumulation of reactive oxygen species. Probably involved in the extracytoplasmic stress response	srkA	GO:0003674,GO:0003824,GO:0004672,GO:0004674,GO:0005575,GO:0005622,GO:0005623,GO:0005737,GO:0006464,GO:0006468,GO:0006793,GO:0006796,GO:0006807,GO:0008150,GO:0008152,GO:0009987,GO:0016301,GO:0016310,GO:0016740,GO:0016772,GO:0016773,GO:0019538,GO:0036211,GO:0043170,GO:0043412,GO:0044237,GO:0044238,GO:0044260,GO:0044267,GO:0044424,GO:0044464,GO:0071704,GO:0140096,GO:1901564	-	-	-	-	-	-	-	APH
OHPGHOBH_00268	298344	298962	-	OHPGHOBH_00268	870187.Thini_0262	3.23e-75	232	COG1309@1|root,COG1309@2|Bacteria,1RG05@1224|Proteobacteria,1S7XG@1236|Gammaproteobacteria,461E2@72273|Thiotrichales	72273|Thiotrichales	K	Transcriptional regulator	-	-	-	-	-	-	-	-	-	TetR_C_10,TetR_N
OHPGHOBH_00269	299263	300652	+	OHPGHOBH_00269	998674.ATTE01000001_gene1798	4.4e-262	726	COG3391@1|root,COG3391@2|Bacteria,1MXDX@1224|Proteobacteria,1S012@1236|Gammaproteobacteria	1236|Gammaproteobacteria	S	56kDa selenium binding protein (SBP56)	-	-	-	ko:K17285	-	-	-	-	ko00000,ko04147	SBP56
OHPGHOBH_00270	300746	302705	+	OHPGHOBH_00270	686340.Metal_1494	3.93e-250	711	COG1858@1|root,COG1999@1|root,COG1858@2|Bacteria,COG1999@2|Bacteria,1MV70@1224|Proteobacteria,1RRZM@1236|Gammaproteobacteria,1XH02@135618|Methylococcales	135618|Methylococcales	C	SCO1/SenC	-	-	-	-	-	-	-	-	-	CCP_MauG,SCO1-SenC
OHPGHOBH_00271	302735	303434	+	OHPGHOBH_00271	765910.MARPU_15760	1.96e-40	145	COG1999@1|root,COG1999@2|Bacteria,1RHJ8@1224|Proteobacteria,1S3NG@1236|Gammaproteobacteria,1WY7S@135613|Chromatiales	135613|Chromatiales	S	SCO1 SenC	-	-	-	ko:K07152	-	-	-	-	ko00000,ko03029	SCO1-SenC
OHPGHOBH_00272	303548	304124	+	OHPGHOBH_00272	1168067.JAGP01000001_gene2031	5.24e-31	124	COG0526@1|root,COG0526@2|Bacteria,1RB6H@1224|Proteobacteria,1S2QN@1236|Gammaproteobacteria,460Z2@72273|Thiotrichales	72273|Thiotrichales	CO	Thioredoxin-like	-	-	-	-	-	-	-	-	-	AhpC-TSA,LGT
OHPGHOBH_00273	304249	304813	-	OHPGHOBH_00273	2340.JV46_23290	9.11e-67	209	COG0782@1|root,COG0782@2|Bacteria,1RAP0@1224|Proteobacteria,1S40Q@1236|Gammaproteobacteria,1J5QA@118884|unclassified Gammaproteobacteria	1236|Gammaproteobacteria	K	Necessary for efficient RNA polymerase transcription elongation past template-encoded arresting sites. The arresting sites in DNA have the property of trapping a certain fraction of elongating RNA polymerases that pass through, resulting in locked ternary complexes. Cleavage of the nascent transcript by cleavage factors such as GreA or GreB allows the resumption of elongation from the new 3'termi…	greB	-	-	ko:K04760	-	-	-	-	ko00000,ko03021	GreA_GreB,GreA_GreB_N
OHPGHOBH_00274	304972	307570	+	OHPGHOBH_00274	1298593.TOL_0049	5.56e-173	530	COG1404@1|root,COG1404@2|Bacteria,1MU3S@1224|Proteobacteria,1RNB8@1236|Gammaproteobacteria,1XKSQ@135619|Oceanospirillales	135619|Oceanospirillales	O	Subtilase family	-	-	-	ko:K14645	ko02024,map02024	-	-	-	ko00000,ko00001,ko01000,ko01002,ko03110	Peptidase_S8,SLH
OHPGHOBH_00275	307583	308075	+	OHPGHOBH_00275	1304275.C41B8_01652	3.31e-07	55.1	2EA4Y@1|root,3349V@2|Bacteria,1NF5A@1224|Proteobacteria,1SFV5@1236|Gammaproteobacteria	1236|Gammaproteobacteria	S	PrcB C-terminal	-	-	-	-	-	-	-	-	-	PrcB_C
OHPGHOBH_00276	308258	308717	+	OHPGHOBH_00276	1487923.DP73_13465	1.58e-35	127	COG0454@1|root,COG0456@2|Bacteria,1V7BJ@1239|Firmicutes,24JBI@186801|Clostridia,2627Z@186807|Peptococcaceae	186801|Clostridia	K	PFAM Acetyltransferase (GNAT) family	-	-	-	-	-	-	-	-	-	Acetyltransf_1
OHPGHOBH_00277	308906	309305	+	OHPGHOBH_00277	395493.BegalDRAFT_2657	2.82e-23	94.7	2BWYB@1|root,32W1H@2|Bacteria,1N1MW@1224|Proteobacteria,1SEGG@1236|Gammaproteobacteria	1236|Gammaproteobacteria	-	-	-	-	-	-	-	-	-	-	-	-
OHPGHOBH_00278	309837	311304	-	OHPGHOBH_00278	1286106.MPL1_01622	3.1e-264	734	COG2199@1|root,COG2203@1|root,COG2199@2|Bacteria,COG2203@2|Bacteria,1QTZT@1224|Proteobacteria,1T1J9@1236|Gammaproteobacteria	1236|Gammaproteobacteria	T	Diguanylate cyclase	-	-	-	-	-	-	-	-	-	CHASE3,GAF_3,GGDEF,HAMP,HisKA_7TM,PAS_4,PAS_8
OHPGHOBH_00279	311721	312306	-	OHPGHOBH_00279	314266.SKA58_16418	6.82e-46	159	2CE9B@1|root,33MSF@2|Bacteria,1N2U2@1224|Proteobacteria	1224|Proteobacteria	S	Domain of Unknown Function (DUF1521)	-	-	-	-	-	-	-	-	-	DUF1521
OHPGHOBH_00280	312329	312548	+
OHPGHOBH_00281	312956	313526	-	OHPGHOBH_00281	1049564.TevJSym_ar00500	1.46e-66	209	28NN8@1|root,2ZBNM@2|Bacteria,1RC04@1224|Proteobacteria,1S2KF@1236|Gammaproteobacteria	1236|Gammaproteobacteria	-	-	-	-	-	-	-	-	-	-	-	-
OHPGHOBH_00282	313615	315562	-	OHPGHOBH_00282	2340.JV46_13500	0	1189	COG0365@1|root,COG0365@2|Bacteria,1MUF5@1224|Proteobacteria,1RMNZ@1236|Gammaproteobacteria,1J5CM@118884|unclassified Gammaproteobacteria	1236|Gammaproteobacteria	H	Catalyzes the conversion of acetate into acetyl-CoA (AcCoA), an essential intermediate at the junction of anabolic and catabolic pathways. AcsA undergoes a two-step reaction. In the first half reaction, AcsA combines acetate with ATP to form acetyl-adenylate (AcAMP) intermediate. In the second half reaction, it can then transfer the acetyl group from AcAMP to the sulfhydryl group of CoA, forming …	acsA	-	6.2.1.1	ko:K01895	ko00010,ko00620,ko00640,ko00680,ko00720,ko01100,ko01110,ko01120,ko01130,ko01200,map00010,map00620,map00640,map00680,map00720,map01100,map01110,map01120,map01130,map01200	M00357	R00235,R00236,R00316,R00926,R01354	RC00004,RC00012,RC00043,RC00070,RC02746,RC02816	ko00000,ko00001,ko00002,ko01000,ko01004	ACAS_N,AMP-binding,AMP-binding_C
OHPGHOBH_00283	315682	316375	-	OHPGHOBH_00283	863239.AFIZ01000008_gene1054	1.31e-38	140	COG0847@1|root,COG0847@2|Bacteria,2IKNT@201174|Actinobacteria,22MYS@1653|Corynebacteriaceae	201174|Actinobacteria	L	DNA polymerase III	dnaQ2	-	2.7.7.7	ko:K02342	ko00230,ko00240,ko01100,ko03030,ko03430,ko03440,map00230,map00240,map01100,map03030,map03430,map03440	M00260	R00375,R00376,R00377,R00378	RC02795	ko00000,ko00001,ko00002,ko01000,ko03032,ko03400	RNase_T
OHPGHOBH_00284	316377	318246	-	OHPGHOBH_00284	1049564.TevJSym_ar00470	9.31e-284	794	COG2905@1|root,COG2905@2|Bacteria,1MW8U@1224|Proteobacteria,1RPSJ@1236|Gammaproteobacteria,1J4Z1@118884|unclassified Gammaproteobacteria	1236|Gammaproteobacteria	T	containing cAMP-binding and CBS domains	-	-	-	ko:K07182	-	-	-	-	ko00000	CBS,DUF294,DUF294_C,cNMP_binding
OHPGHOBH_00285	318402	320187	-	OHPGHOBH_00285	1049564.TevJSym_ar00460	0	1070	COG4147@1|root,COG4147@2|Bacteria,1MVJ8@1224|Proteobacteria,1RN0R@1236|Gammaproteobacteria,1J589@118884|unclassified Gammaproteobacteria	1236|Gammaproteobacteria	S	Belongs to the sodium solute symporter (SSF) (TC 2.A.21) family	actP	-	-	ko:K14393	-	-	-	-	ko00000,ko02000	SSF
OHPGHOBH_00286	320203	320458	-	OHPGHOBH_00286	1049564.TevJSym_ar00450	4.17e-29	105	COG4327@1|root,COG4327@2|Bacteria	2|Bacteria	S	Domain of unknown function (DUF4212)	-	-	-	-	-	-	-	-	-	DUF4212
OHPGHOBH_00287	320971	321433	+	OHPGHOBH_00287	1232683.ADIMK_3435	5.48e-37	131	COG4103@1|root,COG4103@2|Bacteria,1N6YZ@1224|Proteobacteria,1SD1K@1236|Gammaproteobacteria,468DI@72275|Alteromonadaceae	1236|Gammaproteobacteria	S	protein conserved in bacteria	-	-	-	-	-	-	-	-	-	TerB
OHPGHOBH_00288	321544	322939	+	OHPGHOBH_00288	522306.CAP2UW1_1629	1.36e-77	263	COG2204@1|root,COG5001@1|root,COG2204@2|Bacteria,COG5001@2|Bacteria,1MU2C@1224|Proteobacteria,2VH3V@28216|Betaproteobacteria	28216|Betaproteobacteria	T	Diguanylate cyclase	-	-	-	-	-	-	-	-	-	EAL,GGDEF,PAS,PAS_4,PAS_9,Response_reg
OHPGHOBH_00289	322949	324287	-	OHPGHOBH_00289	83406.HDN1F_04230	1.45e-167	486	COG2204@1|root,COG2204@2|Bacteria,1MU0N@1224|Proteobacteria,1RMCK@1236|Gammaproteobacteria,1J4G2@118884|unclassified Gammaproteobacteria	1236|Gammaproteobacteria	T	COG2204 Response regulator containing CheY-like receiver, AAA-type ATPase, and DNA-binding domains	cbrB	-	-	-	-	-	-	-	-	Response_reg,Sigma54_activat
OHPGHOBH_00290	324315	327264	-	OHPGHOBH_00290	1049564.TevJSym_ab00030	0	1320	COG0591@1|root,COG4191@1|root,COG0591@2|Bacteria,COG4191@2|Bacteria,1QTSW@1224|Proteobacteria,1T1G2@1236|Gammaproteobacteria,1J4PP@118884|unclassified Gammaproteobacteria	1236|Gammaproteobacteria	T	COG0591 Na proline symporter	cbrA	-	-	-	-	-	-	-	-	HATPase_c,HisKA,PAS
OHPGHOBH_00291	327560	328517	-	OHPGHOBH_00291	1049564.TevJSym_ab00060	1.72e-187	525	COG0784@1|root,COG0835@1|root,COG0784@2|Bacteria,COG0835@2|Bacteria,1N81M@1224|Proteobacteria,1RPS1@1236|Gammaproteobacteria,1J4FK@118884|unclassified Gammaproteobacteria	1236|Gammaproteobacteria	NT	COG0835 Chemotaxis signal transduction protein	cheV	-	-	ko:K03415	ko02020,ko02030,map02020,map02030	M00506	-	-	ko00000,ko00001,ko00002,ko02022,ko02035	CheW,Response_reg
OHPGHOBH_00292	328964	329348	+	OHPGHOBH_00292	765912.Thimo_1842	3.23e-64	198	2AHT8@1|root,3185S@2|Bacteria,1RH98@1224|Proteobacteria,1S7UG@1236|Gammaproteobacteria,1WY6X@135613|Chromatiales	135613|Chromatiales	-	-	-	-	-	-	-	-	-	-	-	-
OHPGHOBH_00293	329368	331072	+	OHPGHOBH_00293	765910.MARPU_14570	2.6e-225	642	COG1226@1|root,COG1226@2|Bacteria,1MU1R@1224|Proteobacteria,1RR35@1236|Gammaproteobacteria,1WXAB@135613|Chromatiales	135613|Chromatiales	P	TrkA-N domain	-	-	-	-	-	-	-	-	-	Ion_trans_2,TrkA_N
OHPGHOBH_00294	331068	331626	+	OHPGHOBH_00294	1049564.TevJSym_ab00090	2.66e-55	180	COG3945@1|root,COG3945@2|Bacteria,1RM01@1224|Proteobacteria,1S7CW@1236|Gammaproteobacteria,1J77H@118884|unclassified Gammaproteobacteria	1236|Gammaproteobacteria	S	Pfam Hemerythrin HHE cation binding domain	-	-	-	-	-	-	-	-	-	Hemerythrin
OHPGHOBH_00295	331966	332878	+	OHPGHOBH_00295	1049564.TevJSym_ab01880	1.12e-90	278	COG2885@1|root,COG2885@2|Bacteria,1PGGZ@1224|Proteobacteria,1RNFU@1236|Gammaproteobacteria,1J6T3@118884|unclassified Gammaproteobacteria	1236|Gammaproteobacteria	N	COG2885 Outer membrane protein and related peptidoglycan-associated (lipo)proteins	motY	-	-	ko:K21218	ko02040,map02040	-	-	-	ko00000,ko00001,ko02000,ko02035	OmpA
OHPGHOBH_00296	333406	334129	+	OHPGHOBH_00296	414684.RC1_3949	2.03e-131	377	COG1028@1|root,COG1028@2|Bacteria,1MUEV@1224|Proteobacteria,2TRCF@28211|Alphaproteobacteria,2JQTW@204441|Rhodospirillales	204441|Rhodospirillales	IQ	COG1028 Dehydrogenases with different specificities (related to short-chain alcohol dehydrogenases)	phbB	-	1.1.1.100,1.1.1.36	ko:K00023,ko:K00059	ko00061,ko00333,ko00630,ko00650,ko00780,ko01040,ko01100,ko01120,ko01130,ko01200,ko01212,map00061,map00333,map00630,map00650,map00780,map01040,map01100,map01120,map01130,map01200,map01212	M00083,M00373,M00572	R01779,R01977,R04533,R04534,R04536,R04543,R04566,R04953,R04964,R07759,R07763,R10116,R10120,R11671	RC00029,RC00103,RC00117	ko00000,ko00001,ko00002,ko01000,ko01004	adh_short_C2
OHPGHOBH_00298	334600	336013	+	OHPGHOBH_00298	1049564.TevJSym_av00170	9.56e-282	776	COG0008@1|root,COG0008@2|Bacteria,1MUCR@1224|Proteobacteria,1RN3R@1236|Gammaproteobacteria,1J547@118884|unclassified Gammaproteobacteria	1236|Gammaproteobacteria	J	Catalyzes the attachment of glutamate to tRNA(Glu) in a two-step reaction glutamate is first activated by ATP to form Glu-AMP and then transferred to the acceptor end of tRNA(Glu)	gltX	GO:0003674,GO:0003824,GO:0004812,GO:0004818,GO:0005488,GO:0005575,GO:0005622,GO:0005623,GO:0005737,GO:0005829,GO:0006082,GO:0006139,GO:0006399,GO:0006412,GO:0006418,GO:0006424,GO:0006518,GO:0006520,GO:0006725,GO:0006807,GO:0008150,GO:0008152,GO:0008270,GO:0009058,GO:0009059,GO:0009987,GO:0010467,GO:0016070,GO:0016874,GO:0016875,GO:0019538,GO:0019752,GO:0034641,GO:0034645,GO:0034660,GO:0043038,GO:…	6.1.1.17	ko:K01885	ko00860,ko00970,ko01100,ko01110,ko01120,map00860,map00970,map01100,map01110,map01120	M00121,M00359,M00360	R05578	RC00055,RC00523	ko00000,ko00001,ko00002,ko01000,ko01007,ko02048,ko03016	tRNA-synt_1c
OHPGHOBH_00299	336067	337768	+	OHPGHOBH_00299	1049564.TevJSym_av00160	0	971	COG0008@1|root,COG0008@2|Bacteria,1MUC8@1224|Proteobacteria,1RQ7G@1236|Gammaproteobacteria,1J4EK@118884|unclassified Gammaproteobacteria	1236|Gammaproteobacteria	J	COG0008 Glutamyl- and glutaminyl-tRNA synthetases	glnS	GO:0003674,GO:0003824,GO:0004812,GO:0004819,GO:0005575,GO:0005622,GO:0005623,GO:0005737,GO:0005829,GO:0006082,GO:0006139,GO:0006399,GO:0006412,GO:0006418,GO:0006425,GO:0006518,GO:0006520,GO:0006725,GO:0006807,GO:0008150,GO:0008152,GO:0009058,GO:0009059,GO:0009987,GO:0010467,GO:0016070,GO:0016874,GO:0016875,GO:0019538,GO:0019752,GO:0034641,GO:0034645,GO:0034660,GO:0043038,GO:0043039,GO:0043043,GO:…	6.1.1.18	ko:K01886	ko00970,ko01100,map00970,map01100	M00359,M00360	R03652	RC00055,RC00523	ko00000,ko00001,ko00002,ko01000,ko01007,ko03016	tRNA-synt_1c,tRNA-synt_1c_C
OHPGHOBH_00301	338092	338581	+	OHPGHOBH_00301	1049564.TevJSym_av00130	1.55e-74	227	COG1286@1|root,COG1286@2|Bacteria,1NF4G@1224|Proteobacteria,1RQ58@1236|Gammaproteobacteria,1J6GJ@118884|unclassified Gammaproteobacteria	1236|Gammaproteobacteria	S	membrane protein, required for colicin V production	cvpA	GO:0005575,GO:0005623,GO:0005886,GO:0008150,GO:0008152,GO:0009058,GO:0009403,GO:0009404,GO:0009987,GO:0016020,GO:0019748,GO:0044237,GO:0044249,GO:0044464,GO:0044550,GO:0071944	-	ko:K03558	-	-	-	-	ko00000	Colicin_V
OHPGHOBH_00302	338689	340204	+	OHPGHOBH_00302	1049564.TevJSym_av00120	4.13e-305	838	COG0034@1|root,COG0034@2|Bacteria,1MU0V@1224|Proteobacteria,1RMYA@1236|Gammaproteobacteria,1J4HM@118884|unclassified Gammaproteobacteria	1236|Gammaproteobacteria	F	Catalyzes the formation of phosphoribosylamine from phosphoribosylpyrophosphate (PRPP) and glutamine	purF	GO:0003674,GO:0003824,GO:0004044,GO:0005488,GO:0005515,GO:0005575,GO:0005622,GO:0005623,GO:0005737,GO:0005829,GO:0006082,GO:0006139,GO:0006163,GO:0006164,GO:0006520,GO:0006541,GO:0006725,GO:0006753,GO:0006793,GO:0006796,GO:0006807,GO:0008150,GO:0008152,GO:0009058,GO:0009064,GO:0009117,GO:0009165,GO:0009987,GO:0016740,GO:0016757,GO:0016763,GO:0018130,GO:0019438,GO:0019637,GO:0019752,GO:0034641,GO:…	2.4.2.14	ko:K00764	ko00230,ko00250,ko01100,ko01110,ko01130,map00230,map00250,map01100,map01110,map01130	M00048	R01072	RC00010,RC02724,RC02752	ko00000,ko00001,ko00002,ko01000,ko01002	GATase_6,GATase_7,Pribosyltran
OHPGHOBH_00303	340274	341258	-	OHPGHOBH_00303	768671.ThimaDRAFT_3438	1.86e-134	392	COG2175@1|root,COG2175@2|Bacteria,1R5KS@1224|Proteobacteria,1RZQ2@1236|Gammaproteobacteria,1WXSM@135613|Chromatiales	135613|Chromatiales	Q	Taurine catabolism dioxygenase TauD, TfdA family	-	-	-	-	-	-	-	-	-	TauD
OHPGHOBH_00304	341334	341811	+	OHPGHOBH_00304	1049564.TevJSym_ar00010	3.18e-56	180	COG3154@1|root,COG3154@2|Bacteria,1RB7T@1224|Proteobacteria,1RMJD@1236|Gammaproteobacteria,1J6X9@118884|unclassified Gammaproteobacteria	1236|Gammaproteobacteria	I	SCP-2 sterol transfer family	yhbT	GO:0005575,GO:0005622,GO:0005623,GO:0005737,GO:0005829,GO:0044424,GO:0044444,GO:0044464	-	-	-	-	-	-	-	SCP2
OHPGHOBH_00305	341818	342616	-	OHPGHOBH_00305	1236959.BAMT01000004_gene792	8.18e-82	253	COG0796@1|root,COG0796@2|Bacteria,1NAI2@1224|Proteobacteria,2VQ46@28216|Betaproteobacteria,2KM95@206350|Nitrosomonadales	206350|Nitrosomonadales	M	Provides the (R)-glutamate required for cell wall biosynthesis	murI	-	5.1.1.3	ko:K01776	ko00471,ko01100,map00471,map01100	-	R00260	RC00302	ko00000,ko00001,ko01000,ko01011	Asp_Glu_race
OHPGHOBH_00306	342605	345356	-	OHPGHOBH_00306	686578.AFFX01000002_gene752	5.56e-155	486	COG0642@1|root,COG0784@1|root,COG0784@2|Bacteria,COG2205@2|Bacteria,1NRP8@1224|Proteobacteria,1SKTW@1236|Gammaproteobacteria	1236|Gammaproteobacteria	T	Histidine kinase	barA	GO:0000155,GO:0000160,GO:0000302,GO:0003674,GO:0003824,GO:0004672,GO:0004673,GO:0005575,GO:0005623,GO:0005886,GO:0006464,GO:0006468,GO:0006793,GO:0006796,GO:0006807,GO:0006950,GO:0006979,GO:0007154,GO:0007165,GO:0008150,GO:0008152,GO:0009636,GO:0009927,GO:0009987,GO:0010033,GO:0010035,GO:0016020,GO:0016301,GO:0016310,GO:0016740,GO:0016772,GO:0016773,GO:0016775,GO:0018106,GO:0018193,GO:0018202,GO:…	2.7.13.3	ko:K07678	ko02020,ko02025,ko02026,ko05111,map02020,map02025,map02026,map05111	M00475	-	-	ko00000,ko00001,ko00002,ko01000,ko01001,ko02022	DUF2222,HAMP,HATPase_c,HisKA,Hpt,Response_reg
OHPGHOBH_00307	345342	346401	-	OHPGHOBH_00307	1163617.SCD_n02076	3.34e-31	127	COG2984@1|root,COG2984@2|Bacteria,1NACH@1224|Proteobacteria,2VSU8@28216|Betaproteobacteria	28216|Betaproteobacteria	S	transport system periplasmic component	-	-	-	ko:K01989	-	M00247	-	-	ko00000,ko00002,ko02000	ABC_sub_bind
OHPGHOBH_00308	346411	348613	-	OHPGHOBH_00308	292415.Tbd_0439	1.03e-84	289	COG1629@1|root,COG4771@2|Bacteria,1MUC1@1224|Proteobacteria,2VH4X@28216|Betaproteobacteria,1KSBZ@119069|Hydrogenophilales	119069|Hydrogenophilales	P	TonB-dependent Receptor Plug Domain	-	-	-	ko:K02014	-	-	-	-	ko00000,ko02000	Plug,TonB_dep_Rec
OHPGHOBH_00309	349217	350111	-	OHPGHOBH_00309	1049564.TevJSym_be00030	2.1e-146	420	COG0826@1|root,COG0826@2|Bacteria,1MWFW@1224|Proteobacteria,1RMWM@1236|Gammaproteobacteria,1J5V7@118884|unclassified Gammaproteobacteria	1236|Gammaproteobacteria	O	Peptidase family U32	yhbV	-	-	-	-	-	-	-	-	Peptidase_U32
OHPGHOBH_00310	350115	351111	-	OHPGHOBH_00310	2340.JV46_06100	9.89e-168	476	COG0826@1|root,COG0826@2|Bacteria,1MUQG@1224|Proteobacteria,1RP6X@1236|Gammaproteobacteria,1J5GC@118884|unclassified Gammaproteobacteria	1236|Gammaproteobacteria	O	Peptidase family U32	yhbU	-	-	ko:K08303	ko05120,map05120	-	-	-	ko00000,ko00001,ko01000,ko01002	Peptidase_U32
OHPGHOBH_00311	351134	352052	-	OHPGHOBH_00311	1049564.TevJSym_be00050	6.84e-164	464	COG1242@1|root,COG1242@2|Bacteria,1MUYF@1224|Proteobacteria,1RP94@1236|Gammaproteobacteria	1236|Gammaproteobacteria	S	radical SAM protein	yhcC	GO:0003674,GO:0005488,GO:0005575,GO:0005622,GO:0005623,GO:0005737,GO:0044424,GO:0044464,GO:0048037,GO:0051536,GO:0051539,GO:0051540	-	ko:K07139	-	-	-	-	ko00000	Radical_SAM,Radical_SAM_C
OHPGHOBH_00312	352057	352717	-	OHPGHOBH_00312	1049564.TevJSym_be00060	1.8e-103	304	COG0535@1|root,COG0535@2|Bacteria,1QUQ6@1224|Proteobacteria,1T20T@1236|Gammaproteobacteria	1236|Gammaproteobacteria	S	4Fe-4S single cluster domain	-	-	-	-	-	-	-	-	-	Fer4_14,Radical_SAM
OHPGHOBH_00313	352783	354211	-	OHPGHOBH_00313	1249627.D779_2469	1.66e-07	61.2	COG1639@1|root,COG1639@2|Bacteria,1RCW6@1224|Proteobacteria,1S3XV@1236|Gammaproteobacteria,1WVYJ@135613|Chromatiales	135613|Chromatiales	T	signal transduction protein	-	-	-	-	-	-	-	-	-	HDOD
OHPGHOBH_00314	354538	355285	+	OHPGHOBH_00314	1049564.TevJSym_be00080	2.21e-139	398	COG0217@1|root,COG0217@2|Bacteria,1MW3X@1224|Proteobacteria,1RP5N@1236|Gammaproteobacteria,1J4EE@118884|unclassified Gammaproteobacteria	1236|Gammaproteobacteria	K	transcriptional regulatory protein	yebC	GO:0005575,GO:0005622,GO:0005623,GO:0005737,GO:0005829,GO:0008150,GO:0009314,GO:0009628,GO:0010212,GO:0044424,GO:0044444,GO:0044464,GO:0050896	-	-	-	-	-	-	-	Transcrip_reg
OHPGHOBH_00315	355285	355798	+	OHPGHOBH_00315	519989.ECTPHS_02159	1.52e-62	197	COG0817@1|root,COG0817@2|Bacteria,1MUJI@1224|Proteobacteria,1RQPJ@1236|Gammaproteobacteria,1WW8M@135613|Chromatiales	135613|Chromatiales	L	Nuclease that resolves Holliday junction intermediates in genetic recombination. Cleaves the cruciform structure in supercoiled DNA by nicking to strands with the same polarity at sites symmetrically opposed at the junction in the homologous arms and leaves a 5'-terminal phosphate and a 3'-terminal hydroxyl group	ruvC	-	3.1.22.4	ko:K01159	ko03440,map03440	-	-	-	ko00000,ko00001,ko01000,ko03400	RuvC
OHPGHOBH_00316	355797	356406	+	OHPGHOBH_00316	1049564.TevJSym_be00100	1.54e-84	255	COG0632@1|root,COG0632@2|Bacteria,1MWJR@1224|Proteobacteria,1RMET@1236|Gammaproteobacteria,1J5QQ@118884|unclassified Gammaproteobacteria	1236|Gammaproteobacteria	L	The RuvA-RuvB complex in the presence of ATP renatures cruciform structure in supercoiled DNA with palindromic sequence, indicating that it may promote strand exchange reactions in homologous recombination. RuvAB is a helicase that mediates the Holliday junction migration by localized denaturation and reannealing. RuvA stimulates, in the presence of DNA, the weak ATPase activity of RuvB	ruvA	GO:0000217,GO:0000400,GO:0000725,GO:0003674,GO:0003676,GO:0003677,GO:0003678,GO:0003824,GO:0004386,GO:0005488,GO:0005515,GO:0005575,GO:0005622,GO:0005623,GO:0006139,GO:0006259,GO:0006281,GO:0006310,GO:0006725,GO:0006807,GO:0006950,GO:0006974,GO:0006996,GO:0007154,GO:0008150,GO:0008152,GO:0009314,GO:0009378,GO:0009379,GO:0009432,GO:0009605,GO:0009628,GO:0009987,GO:0009991,GO:0016043,GO:0016462,GO:…	3.6.4.12	ko:K03550	ko03440,map03440	-	-	-	ko00000,ko00001,ko01000,ko03400	HHH_5,RuvA_C,RuvA_N
OHPGHOBH_00317	356421	357465	+	OHPGHOBH_00317	519989.ECTPHS_02169	9.58e-184	519	COG2255@1|root,COG2255@2|Bacteria,1MU38@1224|Proteobacteria,1RNWY@1236|Gammaproteobacteria,1WWB3@135613|Chromatiales	135613|Chromatiales	L	The RuvA-RuvB complex in the presence of ATP renatures cruciform structure in supercoiled DNA with palindromic sequence, indicating that it may promote strand exchange reactions in homologous recombination. RuvAB is a helicase that mediates the Holliday junction migration by localized denaturation and reannealing	ruvB	-	3.6.4.12	ko:K03551	ko03440,map03440	-	-	-	ko00000,ko00001,ko01000,ko03400	RuvB_C,RuvB_N
OHPGHOBH_00318	357797	358220	+	OHPGHOBH_00318	396588.Tgr7_2233	2.88e-52	169	COG0824@1|root,COG0824@2|Bacteria,1MZH6@1224|Proteobacteria,1S93F@1236|Gammaproteobacteria,1WYUJ@135613|Chromatiales	135613|Chromatiales	S	Tol-Pal system-associated acyl-CoA thioesterase	-	-	-	ko:K07107	-	-	-	-	ko00000,ko01000	4HBT,4HBT_2
OHPGHOBH_00319	358209	358884	+	OHPGHOBH_00319	187272.Mlg_0245	5.99e-88	266	COG0811@1|root,COG0811@2|Bacteria,1NCWW@1224|Proteobacteria,1RMD4@1236|Gammaproteobacteria,1WWA0@135613|Chromatiales	135613|Chromatiales	U	PFAM MotA TolQ ExbB proton channel	-	-	-	ko:K03562	ko01120,map01120	-	-	-	ko00000,ko02000	MotA_ExbB
OHPGHOBH_00320	358900	359326	+	OHPGHOBH_00320	472759.Nhal_0181	3.01e-47	156	COG0848@1|root,COG0848@2|Bacteria,1MZ6M@1224|Proteobacteria,1S8RS@1236|Gammaproteobacteria,1WY2R@135613|Chromatiales	135613|Chromatiales	U	PFAM Biopolymer transport protein ExbD TolR	-	-	-	ko:K03560	-	-	-	-	ko00000,ko02000	ExbD
OHPGHOBH_00321	359328	360198	+	OHPGHOBH_00321	1049564.TevJSym_be00160	5.81e-40	143	COG0810@1|root,COG0810@2|Bacteria,1MZ9F@1224|Proteobacteria,1T2GY@1236|Gammaproteobacteria,1J6IY@118884|unclassified Gammaproteobacteria	1236|Gammaproteobacteria	M	TonB C terminal	tolA	-	-	ko:K03832	-	-	-	-	ko00000,ko02000	TonB_2,TonB_C
OHPGHOBH_00322	360210	361503	+	OHPGHOBH_00322	1283300.ATXB01000002_gene3020	8.83e-106	327	COG0823@1|root,COG0823@2|Bacteria,1MV09@1224|Proteobacteria,1RMCY@1236|Gammaproteobacteria,1XEH5@135618|Methylococcales	135618|Methylococcales	U	Involved in the TonB-independent uptake of proteins	tolB	-	-	ko:K03641	-	-	-	-	ko00000,ko02000	PD40,TolB_N
OHPGHOBH_00323	361529	362072	+	OHPGHOBH_00323	1049564.TevJSym_be00180	1.91e-70	218	COG2885@1|root,COG2885@2|Bacteria,1MZTV@1224|Proteobacteria,1S8RG@1236|Gammaproteobacteria,1J6Q8@118884|unclassified Gammaproteobacteria	1236|Gammaproteobacteria	M	Belongs to the ompA family	pal	-	-	ko:K03640	-	-	-	-	ko00000,ko02000	OmpA
OHPGHOBH_00324	362086	362905	+	OHPGHOBH_00324	1049564.TevJSym_be00190	1.75e-88	271	COG1729@1|root,COG1729@2|Bacteria,1MUSV@1224|Proteobacteria,1RQWA@1236|Gammaproteobacteria,1J6G5@118884|unclassified Gammaproteobacteria	1236|Gammaproteobacteria	D	Mediates coordination of peptidoglycan synthesis and outer membrane constriction during cell division	cpoB	GO:0005575,GO:0005623,GO:0008150,GO:0009987,GO:0016043,GO:0022607,GO:0030288,GO:0030313,GO:0031975,GO:0042597,GO:0043933,GO:0044085,GO:0044464,GO:0051259,GO:0051260,GO:0051301,GO:0065003,GO:0071840	-	-	-	-	-	-	-	TPR_16,TPR_6,TolA_bind_tri
OHPGHOBH_00325	363085	363727	+	OHPGHOBH_00325	519989.ECTPHS_02209	6.01e-102	300	COG0602@1|root,COG0602@2|Bacteria,1MUJ2@1224|Proteobacteria,1RNQZ@1236|Gammaproteobacteria,1WW37@135613|Chromatiales	135613|Chromatiales	O	Catalyzes the complex heterocyclic radical-mediated conversion of 6-carboxy-5,6,7,8-tetrahydropterin (CPH4) to 7- carboxy-7-deazaguanine (CDG), a step common to the biosynthetic pathways of all 7-deazapurine-containing compounds	queE	-	4.3.99.3	ko:K10026	ko00790,ko01100,map00790,map01100	-	R10002	RC02989	ko00000,ko00001,ko01000,ko03016	Fer4_14,Radical_SAM
OHPGHOBH_00326	363723	364404	+	OHPGHOBH_00326	911239.CF149_04196	1.03e-111	326	COG0603@1|root,COG0603@2|Bacteria,1MU5V@1224|Proteobacteria,1RMG9@1236|Gammaproteobacteria	1236|Gammaproteobacteria	F	Catalyzes the ATP-dependent conversion of 7-carboxy-7- deazaguanine (CDG) to 7-cyano-7-deazaguanine (preQ(0))	queC	-	6.3.4.20	ko:K06920	ko00790,ko01100,map00790,map01100	-	R09978	RC00959	ko00000,ko00001,ko01000,ko03016	QueC
OHPGHOBH_00327	365299	365860	+	OHPGHOBH_00327	1212548.B381_21351	1.38e-80	244	COG1670@1|root,COG1670@2|Bacteria,1RCX2@1224|Proteobacteria,1S42B@1236|Gammaproteobacteria,1Z1MN@136846|Pseudomonas stutzeri group	1236|Gammaproteobacteria	J	COG1670 Acetyltransferases, including N-acetylases of ribosomal proteins	-	-	2.3.1.128	ko:K03790	-	-	-	-	ko00000,ko01000,ko03009	Acetyltransf_3
OHPGHOBH_00328	365853	366720	-	OHPGHOBH_00328	2340.JV46_16880	6.65e-116	342	COG0369@1|root,COG0369@2|Bacteria,1QUAH@1224|Proteobacteria,1T1RJ@1236|Gammaproteobacteria,1J54B@118884|unclassified Gammaproteobacteria	1236|Gammaproteobacteria	C	Oxidoreductase NAD-binding domain	cysJ	GO:0000166,GO:0003674,GO:0003824,GO:0005488,GO:0005575,GO:0005622,GO:0005623,GO:0008150,GO:0008152,GO:0009337,GO:0010181,GO:0016491,GO:0016645,GO:0016646,GO:0032553,GO:0032991,GO:0036094,GO:0042602,GO:0043167,GO:0043168,GO:0044424,GO:0044464,GO:0048037,GO:0050660,GO:0050661,GO:0050662,GO:0055114,GO:0070401,GO:0097159,GO:0097367,GO:1901265,GO:1901363	1.14.14.1,1.6.2.4,1.8.1.2	ko:K00380,ko:K14338	ko00071,ko00380,ko00627,ko00920,ko01100,ko01120,map00071,map00380,map00627,map00920,map01100,map01120	M00176	R00858,R03629,R04121,R05259	RC00046,RC00065,RC01311	ko00000,ko00001,ko00002,ko00199,ko01000	FAD_binding_1,Flavodoxin_1,NAD_binding_1
OHPGHOBH_00329	366927	367917	+	OHPGHOBH_00329	1410619.SRDD_32970	1.12e-18	92.4	COG1216@1|root,COG1216@2|Bacteria,1QTEK@1224|Proteobacteria,1S5EC@1236|Gammaproteobacteria,4048P@613|Serratia	1236|Gammaproteobacteria	S	Glycosyl transferase family 2	rfbF	-	-	ko:K12990	ko02024,ko02025,map02024,map02025	-	-	-	ko00000,ko00001,ko01000,ko01003,ko01005	Glycos_transf_2
OHPGHOBH_00330	367933	369184	-	OHPGHOBH_00330	1123393.KB891328_gene698	1.28e-132	394	COG0457@1|root,COG0457@2|Bacteria,1QY3C@1224|Proteobacteria,2WHA0@28216|Betaproteobacteria	28216|Betaproteobacteria	S	Tetratricopeptide repeat	-	-	-	-	-	-	-	-	-	-
OHPGHOBH_00331	369206	371369	-	OHPGHOBH_00331	316067.Geob_3560	1.14e-86	294	COG0308@1|root,COG0308@2|Bacteria,1PEPK@1224|Proteobacteria,42NJ8@68525|delta/epsilon subdivisions,2WM57@28221|Deltaproteobacteria,43TCR@69541|Desulfuromonadales	28221|Deltaproteobacteria	E	Peptidase family M1 domain	-	-	-	-	-	-	-	-	-	Peptidase_M1
OHPGHOBH_00332	371488	372604	+	OHPGHOBH_00332	1049564.TevJSym_ab01790	4.49e-128	379	COG0265@1|root,COG3016@1|root,COG0265@2|Bacteria,COG3016@2|Bacteria,1MX1I@1224|Proteobacteria,1RPWZ@1236|Gammaproteobacteria	1236|Gammaproteobacteria	M	Iron-regulated protein	-	-	-	-	-	-	-	-	-	Cofac_haem_bdg,PDZ_2
OHPGHOBH_00333	372621	373929	+	OHPGHOBH_00333	1049564.TevJSym_ab01800	5.96e-237	662	COG0826@1|root,COG0826@2|Bacteria,1MUQG@1224|Proteobacteria,1RNPY@1236|Gammaproteobacteria,1J58A@118884|unclassified Gammaproteobacteria	1236|Gammaproteobacteria	O	COG0826 Collagenase and related proteases	yegQ	GO:0005575,GO:0005622,GO:0005623,GO:0005737,GO:0005829,GO:0044424,GO:0044444,GO:0044464	-	ko:K08303	ko05120,map05120	-	-	-	ko00000,ko00001,ko01000,ko01002	Peptidase_U32,Peptidase_U32_C
OHPGHOBH_00334	373925	374804	+	OHPGHOBH_00334	1049564.TevJSym_ab01810	4.33e-61	200	COG0726@1|root,COG0726@2|Bacteria,1N8Q4@1224|Proteobacteria,1RQ0R@1236|Gammaproteobacteria,1JAMG@118884|unclassified Gammaproteobacteria	1236|Gammaproteobacteria	G	Catalyzes the deformylation of 4-deoxy-4-formamido-L- arabinose-phosphoundecaprenol to 4-amino-4-deoxy-L-arabinose- phosphoundecaprenol. The modified arabinose is attached to lipid A and is required for resistance to polymyxin and cationic antimicrobial peptides	arnD	GO:0005575,GO:0008150,GO:0010035,GO:0010038,GO:0010039,GO:0010041,GO:0016020,GO:0042221,GO:0050896	-	ko:K13014	ko00520,ko01503,map00520,map01503	M00721,M00761	R07662	RC00323,RC01575	ko00000,ko00001,ko00002,ko01000,ko01005	Polysacc_deac_1
OHPGHOBH_00335	374921	376982	+	OHPGHOBH_00335	1318628.MARLIPOL_09971	4.55e-32	142	COG1372@1|root,COG1520@1|root,COG3209@1|root,COG1372@2|Bacteria,COG1520@2|Bacteria,COG3209@2|Bacteria,1QW4H@1224|Proteobacteria,1T42N@1236|Gammaproteobacteria,46DDZ@72275|Alteromonadaceae	1236|Gammaproteobacteria	LM	Rhs Family	-	-	-	-	-	-	-	-	-	Cadherin,DUF5122,He_PIG,PT-HINT,RHS_repeat
OHPGHOBH_00336	377014	379297	+	OHPGHOBH_00336	349521.HCH_02073	3.9e-136	453	COG1372@1|root,COG3209@1|root,COG1372@2|Bacteria,COG3209@2|Bacteria,1QW4H@1224|Proteobacteria,1T42N@1236|Gammaproteobacteria,1XMP6@135619|Oceanospirillales	135619|Oceanospirillales	M	RHS Repeat	-	-	-	-	-	-	-	-	-	RHS_repeat
OHPGHOBH_00337	379296	379542	+
OHPGHOBH_00338	379501	379651	+
OHPGHOBH_00339	380137	380398	+	OHPGHOBH_00339	314278.NB231_17203	4.69e-27	100	2DRAI@1|root,33AYP@2|Bacteria,1NJXU@1224|Proteobacteria,1SHXT@1236|Gammaproteobacteria,1WZT8@135613|Chromatiales	135613|Chromatiales	-	-	-	-	-	-	-	-	-	-	-	-
OHPGHOBH_00340	380382	380706	+	OHPGHOBH_00340	247490.KSU1_C0549	2.3e-31	113	COG3668@1|root,COG3668@2|Bacteria,2J4K7@203682|Planctomycetes	203682|Planctomycetes	S	ParE toxin of type II toxin-antitoxin system, parDE	-	-	-	-	-	-	-	-	-	ParE_toxin
OHPGHOBH_00341	381548	381839	-	OHPGHOBH_00341	1121921.KB898715_gene42	8.92e-43	141	COG3668@1|root,COG3668@2|Bacteria	2|Bacteria	D	Plasmid stabilization system	spsF	-	-	ko:K19092	-	-	-	-	ko00000,ko02048	ParE_toxin
OHPGHOBH_00342	381828	382077	-	OHPGHOBH_00342	1121921.KB898715_gene41	2.04e-28	104	COG3905@1|root,COG3905@2|Bacteria,1NHN3@1224|Proteobacteria,1SGV1@1236|Gammaproteobacteria	1236|Gammaproteobacteria	K	Ribbon-helix-helix protein, copG family	-	-	-	-	-	-	-	-	-	RHH_1
OHPGHOBH_00343	382351	382837	+	OHPGHOBH_00343	349521.HCH_02075	1.41e-13	75.1	COG2827@1|root,COG3209@1|root,COG2827@2|Bacteria,COG3209@2|Bacteria,1QW4H@1224|Proteobacteria,1T42N@1236|Gammaproteobacteria	1236|Gammaproteobacteria	M	Rhs Family	-	-	-	-	-	-	-	-	-	Cadherin,DUF5122,He_PIG,PT-HINT,RHS_repeat
OHPGHOBH_00344	383219	384041	+	OHPGHOBH_00344	1122134.KB893650_gene776	1.05e-30	122	2DXHI@1|root,3452J@2|Bacteria,1P151@1224|Proteobacteria,1SRI3@1236|Gammaproteobacteria	1236|Gammaproteobacteria	-	-	-	-	-	-	-	-	-	-	-	-
OHPGHOBH_00345	384367	385780	-	OHPGHOBH_00345	323848.Nmul_A1282	6.71e-22	106	COG1538@1|root,COG1538@2|Bacteria,1Q498@1224|Proteobacteria,2VJ7C@28216|Betaproteobacteria,371SE@32003|Nitrosomonadales	28216|Betaproteobacteria	M	TIGRFAM type I secretion outer membrane protein, TolC	-	-	-	ko:K12538	-	M00328	-	-	ko00000,ko00002,ko02000,ko02044	OEP
OHPGHOBH_00346	385789	388696	-	OHPGHOBH_00346	670292.JH26_14990	2.19e-192	578	COG2274@1|root,COG2274@2|Bacteria,1R2T0@1224|Proteobacteria,2USBQ@28211|Alphaproteobacteria,1JRU2@119045|Methylobacteriaceae	28211|Alphaproteobacteria	V	PFAM ABC transporter transmembrane region	-	-	3.6.3.27	ko:K06021,ko:K13409,ko:K20344	ko02010,ko02024,ko04626,map02010,map02024,map04626	M00339	-	-	ko00000,ko00001,ko00002,ko01000,ko02000,ko02044	ABC_membrane,ABC_tran,Peptidase_C39
OHPGHOBH_00347	388732	389998	-	OHPGHOBH_00347	266265.Bxe_C1144	7.06e-46	171	COG0845@1|root,COG0845@2|Bacteria,1R3R4@1224|Proteobacteria,2VJDS@28216|Betaproteobacteria,1KGDW@119060|Burkholderiaceae	28216|Betaproteobacteria	M	HlyD family secretion protein	-	-	-	ko:K13408	ko04626,map04626	M00339	-	-	ko00000,ko00001,ko00002,ko02000,ko02044	Biotin_lipoyl_2,HlyD,HlyD_3
OHPGHOBH_00348	390207	390411	-
OHPGHOBH_00349	391362	391914	-	OHPGHOBH_00349	888060.HMPREF9081_1490	4.89e-29	114	COG0791@1|root,COG3409@1|root,COG0791@2|Bacteria,COG3409@2|Bacteria,1V9ZW@1239|Firmicutes,4H3YW@909932|Negativicutes	909932|Negativicutes	M	NlpC P60 family protein	lytE2	-	-	-	-	-	-	-	-	NLPC_P60,PG_binding_1
OHPGHOBH_00350	392153	393044	+	OHPGHOBH_00350	207954.MED92_14628	7.09e-114	337	COG2207@1|root,COG3449@1|root,COG2207@2|Bacteria,COG3449@2|Bacteria,1MWTF@1224|Proteobacteria,1RMKE@1236|Gammaproteobacteria,1XKHR@135619|Oceanospirillales	135619|Oceanospirillales	K	Bacterial transcription activator, effector binding domain	-	-	-	ko:K13652	-	-	-	-	ko00000,ko03000	GyrI-like,HTH_18
OHPGHOBH_00351	393379	394075	-
OHPGHOBH_00352	394190	394367	+
OHPGHOBH_00353	394330	395326	-	OHPGHOBH_00353	396588.Tgr7_2382	4.48e-141	409	COG0171@1|root,COG0171@2|Bacteria,1QHZ4@1224|Proteobacteria,1RXE1@1236|Gammaproteobacteria,1WZVQ@135613|Chromatiales	135613|Chromatiales	H	Catalyzes the ATP-dependent amidation of deamido-NAD to form NAD. Uses ammonia as a nitrogen source	-	-	6.3.1.5	ko:K01916	ko00760,ko01100,map00760,map01100	M00115	R00189	RC00100	ko00000,ko00001,ko00002,ko01000	NAD_synthase
OHPGHOBH_00354	395384	395801	-	OHPGHOBH_00354	96561.Dole_0080	2e-12	67.4	COG0346@1|root,COG0346@2|Bacteria,1RCYU@1224|Proteobacteria,42URG@68525|delta/epsilon subdivisions,2WNDG@28221|Deltaproteobacteria,2MJUI@213118|Desulfobacterales	28221|Deltaproteobacteria	E	PFAM Glyoxalase bleomycin resistance protein dioxygenase	mceE	-	5.1.99.1	ko:K05606	ko00280,ko00630,ko00640,ko00720,ko01100,ko01120,ko01200,map00280,map00630,map00640,map00720,map01100,map01120,map01200	M00373,M00375,M00376,M00741	R02765,R09979	RC00780,RC02739	ko00000,ko00001,ko00002,ko01000	Glyoxalase_4
OHPGHOBH_00355	395802	397341	-	OHPGHOBH_00355	404589.Anae109_1249	4.2e-105	331	COG0318@1|root,COG0318@2|Bacteria,1MU6G@1224|Proteobacteria,42M5F@68525|delta/epsilon subdivisions,2WJ00@28221|Deltaproteobacteria	28221|Deltaproteobacteria	IQ	PFAM AMP-dependent synthetase and ligase	-	-	6.2.1.3	ko:K01897	ko00061,ko00071,ko01100,ko01212,ko02024,ko03320,ko04146,ko04216,ko04714,ko04920,map00061,map00071,map01100,map01212,map02024,map03320,map04146,map04216,map04714,map04920	M00086	R01280	RC00004,RC00014	ko00000,ko00001,ko00002,ko01000,ko01004,ko04147	AMP-binding,AMP-binding_C
OHPGHOBH_00356	397342	397588	-	OHPGHOBH_00356	768671.ThimaDRAFT_1981	4.52e-27	100	COG0236@1|root,COG0236@2|Bacteria,1NC80@1224|Proteobacteria,1SJ0G@1236|Gammaproteobacteria,1X1K5@135613|Chromatiales	135613|Chromatiales	IQ	Phosphopantetheine attachment site	-	-	-	-	-	-	-	-	-	PP-binding
OHPGHOBH_00357	397824	399753	-	OHPGHOBH_00357	426114.THI_2087	5.83e-299	834	COG0367@1|root,COG0367@2|Bacteria,1MW4E@1224|Proteobacteria,2VHBY@28216|Betaproteobacteria,1KJWB@119065|unclassified Burkholderiales	28216|Betaproteobacteria	E	Asparagine synthase, glutamine-hydrolyzing	-	-	6.3.5.4	ko:K01953	ko00250,ko01100,ko01110,map00250,map01100,map01110	-	R00578	RC00010	ko00000,ko00001,ko01000,ko01002	Asn_synthase,GATase_7
OHPGHOBH_00358	399904	402007	-	OHPGHOBH_00358	582744.Msip34_1371	2.4e-169	510	COG1529@1|root,COG1529@2|Bacteria,1QTTJ@1224|Proteobacteria,2VHB9@28216|Betaproteobacteria,2KKG8@206350|Nitrosomonadales	206350|Nitrosomonadales	C	PFAM aldehyde oxidase and xanthine dehydrogenase molybdopterin binding	-	-	1.3.99.16	ko:K07303	-	-	-	-	ko00000,ko01000	Ald_Xan_dh_C2
OHPGHOBH_00359	402029	402479	-	OHPGHOBH_00359	631362.Thi970DRAFT_03360	3.47e-47	157	COG2080@1|root,COG2080@2|Bacteria,1RD8C@1224|Proteobacteria,1S3RP@1236|Gammaproteobacteria,1WY4D@135613|Chromatiales	135613|Chromatiales	C	2Fe-2S -binding	-	-	1.2.5.3,1.3.99.16	ko:K03518,ko:K07302	-	-	R11168	RC02800	ko00000,ko01000	Fer2,Fer2_2
OHPGHOBH_00360	402551	403025	-	OHPGHOBH_00360	1238182.C882_1816	7.84e-48	159	COG0590@1|root,COG0590@2|Bacteria,1RHM4@1224|Proteobacteria,2U8CX@28211|Alphaproteobacteria,2JSQK@204441|Rhodospirillales	204441|Rhodospirillales	FJ	MafB19-like deaminase	-	-	-	-	-	-	-	-	-	dCMP_cyt_deam_1
OHPGHOBH_00361	403028	404027	-	OHPGHOBH_00361	1123399.AQVE01000001_gene691	7.7e-118	350	COG0842@1|root,COG0842@2|Bacteria,1QTBE@1224|Proteobacteria,1RNG9@1236|Gammaproteobacteria,461U3@72273|Thiotrichales	72273|Thiotrichales	V	ABC-2 family transporter protein	-	-	-	-	-	-	-	-	-	ABC2_membrane
OHPGHOBH_00362	404083	404962	-	OHPGHOBH_00362	1049564.TevJSym_al00290	5.09e-153	436	COG1131@1|root,COG1131@2|Bacteria,1MUX3@1224|Proteobacteria,1RMM4@1236|Gammaproteobacteria,1J4UX@118884|unclassified Gammaproteobacteria	1236|Gammaproteobacteria	V	COG1131 ABC-type multidrug transport system, ATPase component	-	-	-	ko:K01990	-	M00254	-	-	ko00000,ko00002,ko02000	ABC_tran
OHPGHOBH_00363	404958	405789	-	OHPGHOBH_00363	1049564.TevJSym_al00280	2.47e-113	334	COG1639@1|root,COG1639@2|Bacteria,1N7EN@1224|Proteobacteria,1RT8G@1236|Gammaproteobacteria,1J4P0@118884|unclassified Gammaproteobacteria	1236|Gammaproteobacteria	T	Signal transduction protein	-	-	6.3.1.2	ko:K01915	ko00220,ko00250,ko00630,ko00910,ko01100,ko01120,ko01230,ko02020,ko04217,ko04724,ko04727,map00220,map00250,map00630,map00910,map01100,map01120,map01230,map02020,map04217,map04724,map04727	-	R00253	RC00010,RC02798	ko00000,ko00001,ko01000,ko04147	HDOD
OHPGHOBH_00364	405912	406908	-	OHPGHOBH_00364	519989.ECTPHS_11020	1.5e-88	276	COG0354@1|root,COG0354@2|Bacteria,1N852@1224|Proteobacteria,1RPWB@1236|Gammaproteobacteria,1WWK8@135613|Chromatiales	135613|Chromatiales	S	Belongs to the GcvT family	-	-	-	ko:K06980	-	-	-	-	ko00000,ko03016	GCV_T,GCV_T_C
OHPGHOBH_00365	407020	408838	+	OHPGHOBH_00365	765911.Thivi_0897	8.82e-216	621	COG0557@1|root,COG0557@2|Bacteria,1NGSQ@1224|Proteobacteria,1RNZU@1236|Gammaproteobacteria,1WXEZ@135613|Chromatiales	135613|Chromatiales	K	PFAM Ribonuclease II	-	-	3.1.13.1	ko:K01147	-	-	-	-	ko00000,ko01000,ko03016	RNB
OHPGHOBH_00366	409027	409561	+	OHPGHOBH_00366	90814.KL370892_gene2196	5.66e-12	68.6	2EN7Y@1|root,33FVR@2|Bacteria,1NHR8@1224|Proteobacteria,1SH6M@1236|Gammaproteobacteria,46388@72273|Thiotrichales	72273|Thiotrichales	-	-	-	-	-	-	-	-	-	-	-	-
OHPGHOBH_00367	409754	412199	+	OHPGHOBH_00367	998674.ATTE01000001_gene836	6.71e-153	476	COG5001@1|root,COG5001@2|Bacteria,1MU2C@1224|Proteobacteria,1RM8A@1236|Gammaproteobacteria,461IN@72273|Thiotrichales	72273|Thiotrichales	T	Putative diguanylate phosphodiesterase	-	-	-	-	-	-	-	-	-	EAL,GGDEF,PAS_9
OHPGHOBH_00368	412535	412916	+	OHPGHOBH_00368	1411685.U062_00859	8.99e-66	202	COG3428@1|root,COG3428@2|Bacteria,1RHJZ@1224|Proteobacteria,1S6XU@1236|Gammaproteobacteria,1J6HW@118884|unclassified Gammaproteobacteria	1236|Gammaproteobacteria	S	Bacterial PH domain	-	-	-	-	-	-	-	-	-	bPH_2
OHPGHOBH_00369	412921	413236	+	OHPGHOBH_00369	314287.GB2207_11898	5.24e-41	137	2E3G0@1|root,32YEU@2|Bacteria,1NB9J@1224|Proteobacteria,1SCKX@1236|Gammaproteobacteria,1J6XB@118884|unclassified Gammaproteobacteria	1236|Gammaproteobacteria	-	-	-	-	-	-	-	-	-	-	-	-
OHPGHOBH_00370	413249	413591	+	OHPGHOBH_00370	1280692.AUJL01000015_gene1204	1.84e-53	170	COG2824@1|root,COG2824@2|Bacteria,1V6NA@1239|Firmicutes,24J9K@186801|Clostridia,36K63@31979|Clostridiaceae	186801|Clostridia	P	Alkylphosphonate utilization operon protein PhnA	phnA	-	-	ko:K06193	ko01120,map01120	-	-	-	ko00000	PhnA,PhnA_Zn_Ribbon
OHPGHOBH_00371	413653	414832	-	OHPGHOBH_00371	1122135.KB893135_gene1031	1.23e-115	350	28I6N@1|root,2Z89J@2|Bacteria,1MUVT@1224|Proteobacteria,2TUAV@28211|Alphaproteobacteria	28211|Alphaproteobacteria	-	-	-	-	-	-	-	-	-	-	-	-
OHPGHOBH_00372	414845	415625	-	OHPGHOBH_00372	1278309.KB907101_gene394	2.46e-112	330	COG2834@1|root,COG2834@2|Bacteria,1MXW0@1224|Proteobacteria,1RS0K@1236|Gammaproteobacteria,1XHXM@135619|Oceanospirillales	135619|Oceanospirillales	M	Outer membrane lipoprotein-sorting protein	-	-	-	-	-	-	-	-	-	LolA_like
OHPGHOBH_00373	415621	417904	-	OHPGHOBH_00373	1049564.TevJSym_ca00050	0	1073	COG1033@1|root,COG2834@1|root,COG1033@2|Bacteria,COG2834@2|Bacteria,1MUE1@1224|Proteobacteria,1RPIP@1236|Gammaproteobacteria,1J96Q@118884|unclassified Gammaproteobacteria	1236|Gammaproteobacteria	M	MMPL family	VP1286	-	-	ko:K07003	-	-	-	-	ko00000	MMPL
OHPGHOBH_00374	418021	418633	-	OHPGHOBH_00374	47763.JNZA01000022_gene2774	7.59e-11	66.6	COG1309@1|root,COG1309@2|Bacteria,2I8MS@201174|Actinobacteria	201174|Actinobacteria	K	transcriptional regulator	-	-	-	-	-	-	-	-	-	TetR_N
OHPGHOBH_00375	419146	419344	+
OHPGHOBH_00376	419340	421242	+	OHPGHOBH_00376	1049564.TevJSym_ca00030	6.78e-209	604	COG0419@1|root,COG1121@1|root,COG0419@2|Bacteria,COG1121@2|Bacteria	2|Bacteria	P	zinc-transporting ATPase activity	-	-	-	ko:K03546,ko:K09817	ko02010,map02010	M00242	-	-	ko00000,ko00001,ko00002,ko01000,ko02000,ko03400	AAA_23,ABC_tran,SbcCD_C
OHPGHOBH_00377	421242	423744	+	OHPGHOBH_00377	870187.Thini_3620	4.54e-218	644	COG1643@1|root,COG1643@2|Bacteria,1MUEQ@1224|Proteobacteria,1RR1B@1236|Gammaproteobacteria,461TY@72273|Thiotrichales	72273|Thiotrichales	L	ATP-dependent helicase HrpB	-	-	3.6.4.13	ko:K03579	-	-	-	-	ko00000,ko01000	DEAD,HA2,Helicase_C,HrpB_C
OHPGHOBH_00378	424014	426543	+	OHPGHOBH_00378	329726.AM1_5688	1.15e-78	279	COG0642@1|root,COG0784@1|root,COG0784@2|Bacteria,COG2205@2|Bacteria,1G09B@1117|Cyanobacteria	1117|Cyanobacteria	T	Histidine kinase-, DNA gyrase B-, and HSP90-like ATPase	-	-	-	-	-	-	-	-	-	CHASE4,GAF,GAF_3,HAMP,HATPase_c,HisKA,Hpt,PAS,PAS_3,PAS_4,PAS_9,Response_reg
OHPGHOBH_00379	426794	428708	-	OHPGHOBH_00379	1410658.JHWI01000024_gene1500	4.48e-07	59.3	COG0745@1|root,COG0745@2|Bacteria,1TPU2@1239|Firmicutes	1239|Firmicutes	T	COG0745 Response regulators consisting of a CheY-like receiver domain and a winged-helix DNA-binding domain	dltr	-	-	-	-	-	-	-	-	Response_reg,Trans_reg_C
OHPGHOBH_00380	428704	429763	-	OHPGHOBH_00380	1278307.KB906967_gene2412	4.34e-128	379	COG3437@1|root,COG3437@2|Bacteria,1MUB8@1224|Proteobacteria,1RPH3@1236|Gammaproteobacteria	1236|Gammaproteobacteria	T	Response regulator containing a CheY-like receiver domain and an HD-GYP domain	rpfG	-	-	ko:K07814,ko:K13815	ko02020,ko02024,map02020,map02024	M00517	-	-	ko00000,ko00001,ko00002,ko02022	HD,HD_5,Response_reg
OHPGHOBH_00381	430666	431512	+	OHPGHOBH_00381	1049564.TevJSym_bf00110	1.89e-139	401	COG1132@1|root,COG1132@2|Bacteria,1MX5V@1224|Proteobacteria,1RY02@1236|Gammaproteobacteria	1236|Gammaproteobacteria	V	(ABC) transporter	-	-	-	-	-	-	-	-	-	-
OHPGHOBH_00382	431513	432134	+	OHPGHOBH_00382	748658.KB907312_gene1604	1.05e-96	292	COG1897@1|root,COG1897@2|Bacteria,1MV64@1224|Proteobacteria,1RM7T@1236|Gammaproteobacteria,1WWUS@135613|Chromatiales	135613|Chromatiales	E	Transfers a succinyl group from succinyl-CoA to L- homoserine, forming succinyl-L-homoserine	metAS	-	2.3.1.46	ko:K00651	ko00270,ko00920,ko01100,ko01110,ko01230,map00270,map00920,map01100,map01110,map01230	M00017	R01777	RC00004,RC00041	ko00000,ko00001,ko00002,ko01000	HTS
OHPGHOBH_00383	432177	432582	+	OHPGHOBH_00383	998674.ATTE01000001_gene2825	7.06e-63	202	COG1897@1|root,COG1897@2|Bacteria,1MV64@1224|Proteobacteria,1RM7T@1236|Gammaproteobacteria,463GV@72273|Thiotrichales	72273|Thiotrichales	E	Homoserine O-succinyltransferase	-	-	2.3.1.46	ko:K00651	ko00270,ko00920,ko01100,ko01110,ko01230,map00270,map00920,map01100,map01110,map01230	M00017	R01777	RC00004,RC00041	ko00000,ko00001,ko00002,ko01000	HTS
OHPGHOBH_00384	432757	434401	-	OHPGHOBH_00384	84531.JMTZ01000007_gene3449	2.96e-60	213	COG4102@1|root,COG4102@2|Bacteria,1MX4R@1224|Proteobacteria,1RR99@1236|Gammaproteobacteria,1X41W@135614|Xanthomonadales	135614|Xanthomonadales	S	Protein of unknown function (DUF1501)	-	-	-	-	-	-	-	-	-	DUF1501
OHPGHOBH_00385	434425	437287	-	OHPGHOBH_00385	1122603.ATVI01000010_gene1065	6.24e-70	249	COG5267@1|root,COG5267@2|Bacteria,1MWJK@1224|Proteobacteria,1RR2N@1236|Gammaproteobacteria,1X3V4@135614|Xanthomonadales	135614|Xanthomonadales	G	Protein of unknown function (DUF1800)	-	-	-	-	-	-	-	-	-	DUF1800
OHPGHOBH_00386	437577	437919	+
OHPGHOBH_00388	438504	439041	+	OHPGHOBH_00388	1049564.TevJSym_bf00160	1.01e-74	229	28P01@1|root,338A2@2|Bacteria,1NBSK@1224|Proteobacteria,1SS2R@1236|Gammaproteobacteria	1236|Gammaproteobacteria	-	-	-	-	-	-	-	-	-	-	-	-
OHPGHOBH_00389	439109	441362	-	OHPGHOBH_00389	1244869.H261_12869	1.39e-100	335	COG5001@1|root,COG5001@2|Bacteria,1MU2C@1224|Proteobacteria,2TQS3@28211|Alphaproteobacteria,2JQ4H@204441|Rhodospirillales	204441|Rhodospirillales	T	signal transduction protein containing a membrane domain, an EAL and a GGDEF domain	-	-	-	-	-	-	-	-	-	EAL,GGDEF
OHPGHOBH_00390	441354	441942	-	OHPGHOBH_00390	765911.Thivi_2502	3.05e-39	140	2E3CB@1|root,32YBM@2|Bacteria,1N6WD@1224|Proteobacteria,1S4J5@1236|Gammaproteobacteria,1WY7R@135613|Chromatiales	135613|Chromatiales	S	Domain of unknown function (DUF4154)	-	-	-	-	-	-	-	-	-	DUF4154
OHPGHOBH_00391	441978	444051	-	OHPGHOBH_00391	765911.Thivi_2501	5.32e-243	696	COG1629@1|root,COG4771@2|Bacteria,1RKNG@1224|Proteobacteria,1RQYA@1236|Gammaproteobacteria,1WVXK@135613|Chromatiales	135613|Chromatiales	P	TonB-dependent Receptor Plug	-	-	-	ko:K02014	-	-	-	-	ko00000,ko02000	Plug,TonB_dep_Rec
OHPGHOBH_00392	444382	445945	-	OHPGHOBH_00392	1410620.SHLA_56c000210	4.34e-92	297	COG0306@1|root,COG0306@2|Bacteria,1MVXK@1224|Proteobacteria,2TSYI@28211|Alphaproteobacteria,4B7V9@82115|Rhizobiaceae	28211|Alphaproteobacteria	P	Phosphate	pit	-	-	ko:K03306	-	-	-	-	ko00000	PHO4
OHPGHOBH_00393	446071	446722	-	OHPGHOBH_00393	439235.Dalk_5258	2.6e-72	226	28NM7@1|root,2ZBMT@2|Bacteria,1R9Y9@1224|Proteobacteria,42RRM@68525|delta/epsilon subdivisions,2WNWI@28221|Deltaproteobacteria,2MJH9@213118|Desulfobacterales	28221|Deltaproteobacteria	S	Protein of unknown function (DUF2959)	-	-	-	-	-	-	-	-	-	DUF2959
OHPGHOBH_00394	446880	447765	+	OHPGHOBH_00394	521719.ATXQ01000006_gene1282	1.41e-62	206	COG0697@1|root,COG0697@2|Bacteria,1MZXM@1224|Proteobacteria,1S3DD@1236|Gammaproteobacteria,1YE12@136841|Pseudomonas aeruginosa group	1236|Gammaproteobacteria	EG	EamA-like transporter family	-	-	-	-	-	-	-	-	-	EamA
OHPGHOBH_00395	447810	449172	+	OHPGHOBH_00395	1049564.TevJSym_bf00220	6.3e-253	702	COG0232@1|root,COG0232@2|Bacteria,1MVQ2@1224|Proteobacteria,1RPVJ@1236|Gammaproteobacteria,1J707@118884|unclassified Gammaproteobacteria	1236|Gammaproteobacteria	F	Metal dependent phosphohydrolases with conserved 'HD' motif.	dgt	-	3.1.5.1	ko:K01129	ko00230,map00230	-	R01856	RC00017	ko00000,ko00001,ko01000	HD,HD_assoc
OHPGHOBH_00396	449192	450491	-	OHPGHOBH_00396	349521.HCH_01435	1.09e-70	236	COG0642@1|root,COG2205@2|Bacteria,1MUAK@1224|Proteobacteria,1RP7B@1236|Gammaproteobacteria,1XJ7P@135619|Oceanospirillales	135619|Oceanospirillales	T	signal transduction histidine kinase	pfeS	-	2.7.13.3	ko:K19609	ko02020,map02020	M00770	-	-	ko00000,ko00001,ko00002,ko01000,ko01001,ko02022	HAMP,HATPase_c,HK_sensor,HisKA
OHPGHOBH_00397	450680	451160	-	OHPGHOBH_00397	395495.Lcho_2529	2.27e-47	160	COG0745@1|root,COG0745@2|Bacteria,1MY3D@1224|Proteobacteria,2VIYR@28216|Betaproteobacteria,1KKCK@119065|unclassified Burkholderiales	28216|Betaproteobacteria	K	Transcriptional regulatory protein, C terminal	-	-	-	ko:K11329	ko02020,map02020	M00467	-	-	ko00000,ko00001,ko00002,ko02022	Response_reg,Trans_reg_C
OHPGHOBH_00398	451335	451815	-	OHPGHOBH_00398	358220.C380_13570	0.000181	47.4	2DHD4@1|root,32U92@2|Bacteria,1N29H@1224|Proteobacteria,2VU9F@28216|Betaproteobacteria,4AEY8@80864|Comamonadaceae	28216|Betaproteobacteria	S	LTXXQ motif family protein	-	-	-	-	-	-	-	-	-	LTXXQ,Metal_resist
OHPGHOBH_00399	452762	453803	+	OHPGHOBH_00399	156889.Mmc1_2999	1.01e-130	384	COG2984@1|root,COG2984@2|Bacteria	2|Bacteria	S	ABC transporter substrate binding protein	CP_0258	-	-	ko:K01989	-	M00247	-	-	ko00000,ko00002,ko02000	ABC_sub_bind
OHPGHOBH_00400	453946	456883	+	OHPGHOBH_00400	1121035.AUCH01000003_gene1306	5.98e-159	506	COG5001@1|root,COG5001@2|Bacteria,1MU2C@1224|Proteobacteria,2VH3V@28216|Betaproteobacteria,2KVJM@206389|Rhodocyclales	206389|Rhodocyclales	T	Diguanylate cyclase phosphodiesterase	-	-	-	-	-	-	-	-	-	EAL,GGDEF,PAS_3,PAS_9,Phosphonate-bd
OHPGHOBH_00401	457006	457783	+	OHPGHOBH_00401	1120963.KB894491_gene831	3.41e-92	279	COG1179@1|root,COG1179@2|Bacteria,1MWXR@1224|Proteobacteria,1RMT3@1236|Gammaproteobacteria,2Q1D4@267888|Pseudoalteromonadaceae	1236|Gammaproteobacteria	H	COG1179 Dinucleotide-utilizing enzymes involved in molybdopterin and thiamine biosynthesis family 1	ygdL	GO:0003674,GO:0003824,GO:0005488,GO:0006139,GO:0006396,GO:0006399,GO:0006400,GO:0006725,GO:0006807,GO:0008033,GO:0008150,GO:0008152,GO:0009451,GO:0009987,GO:0010467,GO:0016070,GO:0016829,GO:0016835,GO:0016836,GO:0030955,GO:0031402,GO:0031420,GO:0034470,GO:0034641,GO:0034660,GO:0043167,GO:0043169,GO:0043170,GO:0043412,GO:0044237,GO:0044238,GO:0046483,GO:0046872,GO:0061503,GO:0061504,GO:0071704,GO:…	-	ko:K22132	-	-	-	-	ko00000,ko03016	ThiF
OHPGHOBH_00402	457943	458534	-	OHPGHOBH_00402	1049564.TevJSym_ac00960	2.46e-92	275	COG2813@1|root,COG2813@2|Bacteria,1NEMR@1224|Proteobacteria,1RMXE@1236|Gammaproteobacteria,1J5QJ@118884|unclassified Gammaproteobacteria	1236|Gammaproteobacteria	J	Specifically methylates the guanine in position 1835 (m2G1835) of 23S rRNA	rlmG	-	2.1.1.174	ko:K11391	-	-	R07234	RC00003	ko00000,ko01000,ko03009	MTS
OHPGHOBH_00403	458985	459603	-	OHPGHOBH_00403	105559.Nwat_2651	6.6e-65	206	COG3531@1|root,COG3531@2|Bacteria,1RIN9@1224|Proteobacteria,1RS8P@1236|Gammaproteobacteria,1WZUJ@135613|Chromatiales	135613|Chromatiales	O	Thioredoxin	-	-	-	ko:K07396	-	-	-	-	ko00000	Thioredoxin_5
OHPGHOBH_00404	459826	460324	+
OHPGHOBH_00405	460875	463263	-	OHPGHOBH_00405	998088.B565_3949	3.52e-71	256	COG0840@1|root,COG0840@2|Bacteria,1MU9B@1224|Proteobacteria,1RMH0@1236|Gammaproteobacteria,1Y5G5@135624|Aeromonadales	135624|Aeromonadales	NT	Methyl-accepting chemotaxis-like domains (chemotaxis sensory transducer).	-	-	-	ko:K03406	ko02020,ko02030,map02020,map02030	-	-	-	ko00000,ko00001,ko02035	HAMP,MCPsignal,dCache_3
OHPGHOBH_00406	463856	464435	+	OHPGHOBH_00406	90814.KL370891_gene1925	2.63e-30	123	COG0526@1|root,COG0526@2|Bacteria,1RB6H@1224|Proteobacteria,1S2QN@1236|Gammaproteobacteria	1236|Gammaproteobacteria	CO	PFAM alkyl hydroperoxide reductase Thiol specific antioxidant Mal allergen	-	-	-	-	-	-	-	-	-	AhpC-TSA,LGT
OHPGHOBH_00407	464449	464905	-	OHPGHOBH_00407	2340.JV46_13280	2.85e-50	164	2E1WQ@1|root,32X5W@2|Bacteria,1N2F8@1224|Proteobacteria,1SA2N@1236|Gammaproteobacteria	1236|Gammaproteobacteria	-	-	-	-	-	-	-	-	-	-	-	-
OHPGHOBH_00408	464928	466197	-	OHPGHOBH_00408	396588.Tgr7_3073	7.21e-183	522	COG0389@1|root,COG0389@2|Bacteria,1MUUH@1224|Proteobacteria,1RMFM@1236|Gammaproteobacteria,1WXWQ@135613|Chromatiales	135613|Chromatiales	L	Poorly processive, error-prone DNA polymerase involved in untargeted mutagenesis. Copies undamaged DNA at stalled replication forks, which arise in vivo from mismatched or misaligned primer ends. These misaligned primers can be extended by PolIV. Exhibits no 3'-5' exonuclease (proofreading) activity. May be involved in translesional synthesis, in conjunction with the beta clamp from PolIII	dinB	-	2.7.7.7	ko:K02346	-	-	-	-	ko00000,ko01000,ko03400	IMS,IMS_C,IMS_HHH
OHPGHOBH_00409	466209	466908	-	OHPGHOBH_00409	1120983.KB894570_gene1949	2.17e-44	155	COG1974@1|root,COG1974@2|Bacteria,1MW80@1224|Proteobacteria,2TT7W@28211|Alphaproteobacteria,1JNAW@119043|Rhodobiaceae	28211|Alphaproteobacteria	K	Represses a number of genes involved in the response to DNA damage (SOS response), including recA and lexA. In the presence of single-stranded DNA, RecA interacts with LexA causing an autocatalytic cleavage which disrupts the DNA-binding part of LexA, leading to derepression of the SOS regulon and eventually DNA repair	lexA	GO:0000976,GO:0001067,GO:0001130,GO:0001217,GO:0003674,GO:0003676,GO:0003677,GO:0003690,GO:0003700,GO:0005488,GO:0005575,GO:0006355,GO:0006950,GO:0006974,GO:0007154,GO:0008150,GO:0009432,GO:0009605,GO:0009889,GO:0009890,GO:0009891,GO:0009892,GO:0009893,GO:0009987,GO:0009991,GO:0010468,GO:0010556,GO:0010557,GO:0010558,GO:0010604,GO:0010605,GO:0010628,GO:0010629,GO:0019219,GO:0019222,GO:0031323,GO:…	3.4.21.88	ko:K01356	-	M00729	-	-	ko00000,ko00002,ko01000,ko01002,ko03400	LexA_DNA_bind,Peptidase_S24
OHPGHOBH_00410	466966	467320	+
OHPGHOBH_00411	467707	468385	+	OHPGHOBH_00411	697282.Mettu_2362	5.14e-76	235	COG0745@1|root,COG0745@2|Bacteria,1N0YI@1224|Proteobacteria,1RQQ3@1236|Gammaproteobacteria,1XE8J@135618|Methylococcales	135618|Methylococcales	K	response regulator	-	-	-	ko:K07666	ko02020,ko02024,map02020,map02024	M00453	-	-	ko00000,ko00001,ko00002,ko02022	Response_reg,Trans_reg_C
OHPGHOBH_00412	468661	470014	+	OHPGHOBH_00412	178901.AmDm5_2977	1.54e-17	93.2	COG0642@1|root,COG2205@2|Bacteria,1MW8M@1224|Proteobacteria,2TUSJ@28211|Alphaproteobacteria,2JQSP@204441|Rhodospirillales	204441|Rhodospirillales	T	Histidine kinase	-	-	-	-	-	-	-	-	-	HAMP,HATPase_c,HisKA
OHPGHOBH_00413	470033	472982	+	OHPGHOBH_00413	1049564.TevJSym_ar00660	1.74e-152	471	COG3291@1|root,COG3291@2|Bacteria,1R5MQ@1224|Proteobacteria	1224|Proteobacteria	C	Cytochrome c5530 family protein	-	-	-	-	-	-	-	-	-	-
OHPGHOBH_00414	473576	474080	-	OHPGHOBH_00414	1049564.TevJSym_ad00570	2.2e-81	244	COG1633@1|root,COG1633@2|Bacteria,1RDK1@1224|Proteobacteria,1S55F@1236|Gammaproteobacteria	1236|Gammaproteobacteria	S	PFAM Rubrerythrin	-	-	-	-	-	-	-	-	-	Rubrerythrin
OHPGHOBH_00415	474098	475955	-	OHPGHOBH_00415	1049564.TevJSym_ad00560	0	964	COG0493@1|root,COG0493@2|Bacteria,1MU2H@1224|Proteobacteria,1RREP@1236|Gammaproteobacteria,1J5XD@118884|unclassified Gammaproteobacteria	1236|Gammaproteobacteria	C	Dihydroprymidine dehydrogenase domain II, 4Fe-4S cluster	-	-	-	-	-	-	-	-	-	Fer4_20,Fer4_7,NADH_4Fe-4S,Pyr_redox_2
OHPGHOBH_00416	476082	477225	-	OHPGHOBH_00416	768671.ThimaDRAFT_1751	1.95e-238	659	COG0649@1|root,COG0649@2|Bacteria,1R5JW@1224|Proteobacteria,1RT5B@1236|Gammaproteobacteria,1WXBK@135613|Chromatiales	135613|Chromatiales	C	belongs to the complex I 49 kDa subunit family	-	-	1.6.5.3	ko:K00333	ko00190,ko01100,map00190,map01100	M00144	R11945	RC00061	ko00000,ko00001,ko00002,ko01000	Complex1_49kDa
OHPGHOBH_00417	477280	477850	-	OHPGHOBH_00417	1049564.TevJSym_ad00540	4.49e-112	324	COG0852@1|root,COG0852@2|Bacteria,1RB4M@1224|Proteobacteria,1S3KE@1236|Gammaproteobacteria	1236|Gammaproteobacteria	C	PFAM Respiratory-chain NADH dehydrogenase, 30 Kd subunit	-	-	1.6.5.3	ko:K00332	ko00190,ko01100,map00190,map01100	M00144	R11945	RC00061	ko00000,ko00001,ko00002,ko01000	Complex1_30kDa
OHPGHOBH_00418	477846	478560	-	OHPGHOBH_00418	1049564.TevJSym_ad00530	1.34e-148	420	COG0377@1|root,COG0377@2|Bacteria,1Q273@1224|Proteobacteria,1S0ZH@1236|Gammaproteobacteria	1236|Gammaproteobacteria	C	PFAM NADH Ubiquinone	-	-	1.6.5.3	ko:K00331	ko00190,ko01100,map00190,map01100	M00144	R11945	RC00061	ko00000,ko00001,ko00002,ko01000	Oxidored_q6
OHPGHOBH_00419	478710	479607	-	OHPGHOBH_00419	768671.ThimaDRAFT_1748	1.81e-157	447	COG0650@1|root,COG0650@2|Bacteria,1QE37@1224|Proteobacteria,1RZJC@1236|Gammaproteobacteria,1WWZT@135613|Chromatiales	135613|Chromatiales	C	pfam nadh	-	-	1.6.5.3	ko:K00337	ko00190,ko01100,map00190,map01100	M00144	R11945	RC00061	ko00000,ko00001,ko00002,ko01000	NADHdh
OHPGHOBH_00420	479606	481484	-	OHPGHOBH_00420	1049564.TevJSym_ad00500	0	920	COG0651@1|root,COG0651@2|Bacteria,1MURB@1224|Proteobacteria,1RQBG@1236|Gammaproteobacteria,1J4RJ@118884|unclassified Gammaproteobacteria	1236|Gammaproteobacteria	CP	Proton-conducting membrane transporter	phaD	-	1.6.5.3	ko:K00342,ko:K05561,ko:K05568	ko00190,ko01100,map00190,map01100	M00144	R11945	RC00061	ko00000,ko00001,ko00002,ko01000,ko02000	Proton_antipo_M
OHPGHOBH_00421	481480	482950	-	OHPGHOBH_00421	1049564.TevJSym_ad00490	2.84e-201	574	COG0651@1|root,COG0651@2|Bacteria,1MURB@1224|Proteobacteria,1RQBG@1236|Gammaproteobacteria,1J4RJ@118884|unclassified Gammaproteobacteria	1236|Gammaproteobacteria	CP	Proton-conducting membrane transporter	-	-	-	ko:K05568	-	-	-	-	ko00000,ko02000	Proton_antipo_M
OHPGHOBH_00422	482946	483426	-	OHPGHOBH_00422	1049564.TevJSym_ad00480	3.78e-49	162	COG1006@1|root,COG1006@2|Bacteria,1QP28@1224|Proteobacteria,1SINF@1236|Gammaproteobacteria	1236|Gammaproteobacteria	P	NADH-ubiquinone/plastoquinone oxidoreductase chain 4L	-	-	-	ko:K05567	-	-	-	-	ko00000,ko02000	Oxidored_q2
OHPGHOBH_00423	483422	484109	-	OHPGHOBH_00423	1049564.TevJSym_ad00460	1.44e-77	238	COG2111@1|root,COG2111@2|Bacteria,1N1CK@1224|Proteobacteria	1224|Proteobacteria	P	Na H antiporter, MnhB	-	-	-	ko:K05566	-	-	-	-	ko00000,ko02000	DUF4040,MnhB
OHPGHOBH_00424	484101	484413	-	OHPGHOBH_00424	1049564.TevJSym_ad00450	6.75e-29	107	COG1563@1|root,COG1563@2|Bacteria,1PM0Q@1224|Proteobacteria,1SR90@1236|Gammaproteobacteria	1236|Gammaproteobacteria	P	Domain of unknown function (DUF4040)	-	-	-	-	-	-	-	-	-	DUF4040
OHPGHOBH_00425	484409	484727	-	OHPGHOBH_00425	1049564.TevJSym_ad00440	7.05e-45	147	COG1320@1|root,COG1320@2|Bacteria,1NDYS@1224|Proteobacteria,1S972@1236|Gammaproteobacteria	1236|Gammaproteobacteria	P	monovalent cation proton antiporter, MnhG PhaG subunit	-	-	-	-	-	-	-	-	-	PhaG_MnhG_YufB
OHPGHOBH_00426	484723	484990	-	OHPGHOBH_00426	1049564.TevJSym_ad00430	1.18e-32	115	COG2212@1|root,COG2212@2|Bacteria	2|Bacteria	P	antiporter activity	mrpF	-	-	ko:K05570	-	-	-	-	ko00000,ko02000	MrpF_PhaF
OHPGHOBH_00427	484986	485514	-	OHPGHOBH_00427	768671.ThimaDRAFT_1740	5.76e-57	183	COG1863@1|root,COG1863@2|Bacteria,1QM1G@1224|Proteobacteria,1SEI8@1236|Gammaproteobacteria,1X25V@135613|Chromatiales	135613|Chromatiales	P	PFAM Na H ion antiporter subunit	-	-	-	ko:K05569	-	-	-	-	ko00000,ko02000	MNHE
OHPGHOBH_00428	485625	486570	-	OHPGHOBH_00428	765912.Thimo_0697	2.24e-105	317	COG2307@1|root,COG2307@2|Bacteria,1MVZK@1224|Proteobacteria,1RN2Y@1236|Gammaproteobacteria,1WXDA@135613|Chromatiales	135613|Chromatiales	S	A predicted alpha-helical domain with a conserved ER motif.	-	-	-	-	-	-	-	-	-	Alpha-E
OHPGHOBH_00429	486610	488056	-	OHPGHOBH_00429	1249627.D779_4109	1.09e-264	734	COG2308@1|root,COG2308@2|Bacteria,1MUAD@1224|Proteobacteria,1RNAF@1236|Gammaproteobacteria,1WVZB@135613|Chromatiales	135613|Chromatiales	S	Circularly permuted ATP-grasp type 2	-	-	-	-	-	-	-	-	-	CP_ATPgrasp_2
OHPGHOBH_00430	488055	491427	-	OHPGHOBH_00430	713586.KB900536_gene3069	0	1429	COG1305@1|root,COG4196@1|root,COG1305@2|Bacteria,COG4196@2|Bacteria,1MVAG@1224|Proteobacteria,1RMX2@1236|Gammaproteobacteria,1WW9S@135613|Chromatiales	135613|Chromatiales	E	Bacterial transglutaminase-like N-terminal	-	-	-	-	-	-	-	-	-	Bact_transglu_N,DUF2126,Transglut_core
OHPGHOBH_00431	491650	492457	+	OHPGHOBH_00431	765912.Thimo_0699	4.63e-102	304	COG3484@1|root,COG3484@2|Bacteria,1N057@1224|Proteobacteria,1RRR0@1236|Gammaproteobacteria,1WY0S@135613|Chromatiales	135613|Chromatiales	O	PFAM 20S proteasome, A and B subunits	-	-	-	ko:K07395	-	-	-	-	ko00000	Proteasome
OHPGHOBH_00432	492525	492786	-	OHPGHOBH_00432	1123279.ATUS01000001_gene2623	6.54e-09	55.1	2EIP6@1|root,33CEJ@2|Bacteria,1NJA2@1224|Proteobacteria,1SHW0@1236|Gammaproteobacteria,1J771@118884|unclassified Gammaproteobacteria	1236|Gammaproteobacteria	-	-	-	-	-	-	-	-	-	-	-	-
OHPGHOBH_00433	493031	495116	+	OHPGHOBH_00433	215158.FIBER_BPE15	0.000191	53.9	4QAK6@10239|Viruses,4QUP9@35237|dsDNA viruses no RNA stage,4QPBY@28883|Caudovirales,4QNBD@10744|Podoviridae	10744|Podoviridae	S	outer membrane	-	GO:0003674,GO:0003824,GO:0004553,GO:0005575,GO:0008150,GO:0016032,GO:0016787,GO:0016798,GO:0019012,GO:0019058,GO:0019062,GO:0022610,GO:0044403,GO:0044406,GO:0044409,GO:0044411,GO:0044419,GO:0044423,GO:0044650,GO:0051701,GO:0051704,GO:0051828,GO:0051830,GO:0085027,GO:0098015,GO:0098024	-	-	-	-	-	-	-	-
OHPGHOBH_00434	495793	496609	-	OHPGHOBH_00434	1250232.JQNJ01000001_gene3289	1.1e-62	204	COG1073@1|root,COG1073@2|Bacteria,4NGCE@976|Bacteroidetes,1HYN3@117743|Flavobacteriia	976|Bacteroidetes	S	Serine aminopeptidase, S33	-	-	-	ko:K06889	-	-	-	-	ko00000	Hydrolase_4
OHPGHOBH_00435	496871	497522	+	OHPGHOBH_00435	998674.ATTE01000001_gene2185	2.43e-118	342	COG3897@1|root,COG3897@2|Bacteria,1MUWA@1224|Proteobacteria,1RRAF@1236|Gammaproteobacteria,461JC@72273|Thiotrichales	72273|Thiotrichales	S	Lysine methyltransferase	-	-	-	-	-	-	-	-	-	Methyltransf_16
OHPGHOBH_00437	497958	498522	-	OHPGHOBH_00437	75379.Tint_0411	2.43e-14	75.5	COG4970@1|root,COG4970@2|Bacteria,1N7RS@1224|Proteobacteria,2VVPQ@28216|Betaproteobacteria	28216|Betaproteobacteria	NU	Type II transport protein GspH	fimT	-	-	ko:K08084	-	-	-	-	ko00000,ko02044	GspH,N_methyl
OHPGHOBH_00438	498610	499828	-	OHPGHOBH_00438	1286106.MPL1_13058	2.77e-190	539	COG0436@1|root,COG0436@2|Bacteria,1MW0Z@1224|Proteobacteria,1RNN0@1236|Gammaproteobacteria,45ZUP@72273|Thiotrichales	72273|Thiotrichales	E	Aminotransferase	aspC2	-	2.6.1.1	ko:K00812	ko00220,ko00250,ko00270,ko00330,ko00350,ko00360,ko00400,ko00401,ko00950,ko00960,ko01100,ko01110,ko01130,ko01210,ko01230,map00220,map00250,map00270,map00330,map00350,map00360,map00400,map00401,map00950,map00960,map01100,map01110,map01130,map01210,map01230	-	R00355,R00694,R00734,R00896,R02433,R02619,R05052	RC00006	ko00000,ko00001,ko01000,ko01007	Aminotran_1_2
OHPGHOBH_00439	499960	501967	+	OHPGHOBH_00439	1245471.PCA10_19900	0	981	COG0556@1|root,COG0556@2|Bacteria,1MUFK@1224|Proteobacteria,1RN6Z@1236|Gammaproteobacteria,1YDYD@136841|Pseudomonas aeruginosa group	1236|Gammaproteobacteria	L	damaged site, the DNA wraps around one UvrB monomer. DNA wrap is dependent on ATP binding by UvrB and probably causes local melting of the DNA helix, facilitating insertion of UvrB beta-hairpin between the DNA strands. Then UvrB probes one DNA strand for the presence of a lesion. If a lesion is found the UvrA subunits dissociate and the UvrB-DNA preincision complex is formed. This complex is subs…	uvrB	GO:0003674,GO:0005488,GO:0005515,GO:0005575,GO:0005622,GO:0005623,GO:0005737,GO:0008150,GO:0009314,GO:0009380,GO:0009628,GO:0032991,GO:0042802,GO:0044424,GO:0044464,GO:0050896,GO:1902494,GO:1905347,GO:1905348,GO:1990391	-	ko:K03702	ko03420,map03420	-	-	-	ko00000,ko00001,ko03400	Helicase_C,ResIII,UVR,UvrB
OHPGHOBH_00440	502314	502968	+	OHPGHOBH_00440	945550.VISI1226_02085	1.32e-51	172	COG2518@1|root,COG2518@2|Bacteria,1MXQC@1224|Proteobacteria,1RMHZ@1236|Gammaproteobacteria,1XUP9@135623|Vibrionales	135623|Vibrionales	J	Catalyzes the methyl esterification of L-isoaspartyl residues in peptides and proteins that result from spontaneous decomposition of normal L-aspartyl and L-asparaginyl residues. It plays a role in the repair and or degradation of damaged proteins	pcm	GO:0003674,GO:0003824,GO:0004719,GO:0005575,GO:0005622,GO:0005623,GO:0005737,GO:0006464,GO:0006479,GO:0006807,GO:0008150,GO:0008152,GO:0008168,GO:0008171,GO:0008213,GO:0008276,GO:0008757,GO:0009987,GO:0010340,GO:0016740,GO:0016741,GO:0019538,GO:0030091,GO:0032259,GO:0036211,GO:0043170,GO:0043412,GO:0043414,GO:0044237,GO:0044238,GO:0044260,GO:0044267,GO:0044424,GO:0044464,GO:0051998,GO:0071704,GO:…	2.1.1.77	ko:K00573	-	-	-	-	ko00000,ko01000	PCMT
OHPGHOBH_00442	503805	504225	-	OHPGHOBH_00442	349521.HCH_04031	1.58e-32	119	2C9QX@1|root,32U54@2|Bacteria,1N6HR@1224|Proteobacteria,1SHPM@1236|Gammaproteobacteria,1XQ3T@135619|Oceanospirillales	135619|Oceanospirillales	-	-	-	-	-	-	-	-	-	-	-	-
OHPGHOBH_00443	504563	506621	-	OHPGHOBH_00443	1408224.SAMCCGM7_c6135	8.04e-98	330	COG1404@1|root,COG1404@2|Bacteria,1MU3S@1224|Proteobacteria,2UB6S@28211|Alphaproteobacteria	28211|Alphaproteobacteria	O	Belongs to the peptidase S8 family	-	-	-	-	-	-	-	-	-	Peptidase_S8
OHPGHOBH_00444	507655	508471	+	OHPGHOBH_00444	105559.Nwat_1326	3.43e-123	359	COG1028@1|root,COG1028@2|Bacteria,1Q7EW@1224|Proteobacteria,1RXZX@1236|Gammaproteobacteria	1236|Gammaproteobacteria	IQ	Short-chain dehydrogenase reductase sdr	-	-	1.1.1.47	ko:K00034	ko00030,ko01120,ko01200,map00030,map01120,map01200	-	R01520,R01521	RC00066	ko00000,ko00001,ko01000	adh_short_C2
OHPGHOBH_00445	508472	510467	+	OHPGHOBH_00445	1266925.JHVX01000003_gene460	9.86e-233	669	COG3408@1|root,COG3408@2|Bacteria,1MW01@1224|Proteobacteria,2W0E8@28216|Betaproteobacteria	28216|Betaproteobacteria	G	PFAM Amylo-alpha-16-glucosidase	-	-	-	-	-	-	-	-	-	GDE_C,GDE_N
OHPGHOBH_00446	510497	513188	+	OHPGHOBH_00446	105559.Nwat_1289	0	1278	COG1452@1|root,COG1452@2|Bacteria,1QW3G@1224|Proteobacteria,1T2RD@1236|Gammaproteobacteria,1WWPC@135613|Chromatiales	135613|Chromatiales	M	involved in the assembly of lipopolysaccharide (LPS) at the surface of the outer membrane	-	-	-	-	-	-	-	-	-	-
OHPGHOBH_00447	513184	513454	-
OHPGHOBH_00448	513702	514125	+	OHPGHOBH_00448	84531.JMTZ01000030_gene200	1.78e-39	137	2CJMM@1|root,343E6@2|Bacteria,1P2MA@1224|Proteobacteria,1SR51@1236|Gammaproteobacteria	1236|Gammaproteobacteria	-	-	-	-	-	-	-	-	-	-	-	-
OHPGHOBH_00449	514146	515454	-	OHPGHOBH_00449	1216976.AX27061_4875	4.59e-60	205	COG3386@1|root,COG3386@2|Bacteria,1QN8Y@1224|Proteobacteria,2VQIM@28216|Betaproteobacteria	28216|Betaproteobacteria	G	SMP-30 Gluconolaconase LRE-like region	-	-	-	-	-	-	-	-	-	SGL
OHPGHOBH_00450	515654	516821	+	OHPGHOBH_00450	1163617.SCD_n01804	2.52e-236	655	28IVT@1|root,2Z8U5@2|Bacteria,1R7G9@1224|Proteobacteria,2W17G@28216|Betaproteobacteria	28216|Betaproteobacteria	-	-	-	-	-	-	-	-	-	-	-	-
OHPGHOBH_00451	517038	517824	-	OHPGHOBH_00451	713586.KB900536_gene2609	1.43e-105	313	COG1108@1|root,COG1108@2|Bacteria,1MVC2@1224|Proteobacteria,1RPYF@1236|Gammaproteobacteria	1236|Gammaproteobacteria	P	COG1108 ABC-type Mn2 Zn2 transport systems permease components	znuB	GO:0000006,GO:0000041,GO:0003674,GO:0005215,GO:0005385,GO:0005575,GO:0005623,GO:0005886,GO:0006810,GO:0006811,GO:0006812,GO:0006829,GO:0008150,GO:0008324,GO:0010035,GO:0010038,GO:0010043,GO:0015075,GO:0015318,GO:0016020,GO:0022857,GO:0022890,GO:0030001,GO:0034220,GO:0042221,GO:0044464,GO:0046873,GO:0046915,GO:0050896,GO:0051179,GO:0051234,GO:0055085,GO:0070838,GO:0071577,GO:0071944,GO:0072509,GO:…	-	ko:K09816	ko02010,map02010	M00242	-	-	ko00000,ko00001,ko00002,ko02000	ABC-3
OHPGHOBH_00452	517816	518587	-	OHPGHOBH_00452	1452718.JBOY01000001_gene547	2.57e-100	300	COG1121@1|root,COG1121@2|Bacteria,1MUDW@1224|Proteobacteria,1RPJT@1236|Gammaproteobacteria	1236|Gammaproteobacteria	P	Part of the ABC transporter complex ZnuABC involved in zinc import. Responsible for energy coupling to the transport system	znuC	GO:0000041,GO:0000166,GO:0003674,GO:0003824,GO:0005215,GO:0005385,GO:0005488,GO:0005524,GO:0006810,GO:0006811,GO:0006812,GO:0006829,GO:0008144,GO:0008150,GO:0008324,GO:0015075,GO:0015318,GO:0015399,GO:0015405,GO:0016462,GO:0016787,GO:0016817,GO:0016818,GO:0016887,GO:0017076,GO:0017111,GO:0022804,GO:0022857,GO:0022890,GO:0030001,GO:0030554,GO:0032553,GO:0032555,GO:0032559,GO:0034220,GO:0035639,GO:…	-	ko:K09817	ko02010,map02010	M00242	-	-	ko00000,ko00001,ko00002,ko01000,ko02000	ABC_tran
OHPGHOBH_00453	518583	519084	-	OHPGHOBH_00453	1205680.CAKO01000008_gene4152	1.63e-59	190	COG0735@1|root,COG0735@2|Bacteria,1MZIW@1224|Proteobacteria,2U9G4@28211|Alphaproteobacteria,2JSRU@204441|Rhodospirillales	204441|Rhodospirillales	P	Belongs to the Fur family	np20	-	-	ko:K09823	ko02024,map02024	-	-	-	ko00000,ko00001,ko03000	FUR
OHPGHOBH_00454	519080	520025	-	OHPGHOBH_00454	570952.ATVH01000014_gene1899	3.58e-75	242	COG4531@1|root,COG4531@2|Bacteria,1QTTI@1224|Proteobacteria,2TVXP@28211|Alphaproteobacteria,2JQQ3@204441|Rhodospirillales	204441|Rhodospirillales	P	COG4531 ABC-type Zn2 transport system, periplasmic component surface adhesin	znuA	-	-	ko:K09815	ko02010,map02010	M00242	-	-	ko00000,ko00001,ko00002,ko02000	ZnuA
OHPGHOBH_00455	520153	520420	+
OHPGHOBH_00456	520537	521746	+	OHPGHOBH_00456	1123487.KB892846_gene510	9.58e-108	332	COG3746@1|root,COG3746@2|Bacteria,1MY3M@1224|Proteobacteria,2VIIP@28216|Betaproteobacteria,2KUH1@206389|Rhodocyclales	206389|Rhodocyclales	P	phosphate-selective porin O and P	-	-	-	-	-	-	-	-	-	-
OHPGHOBH_00457	521755	522661	+	OHPGHOBH_00457	522306.CAP2UW1_4081	1.18e-88	273	COG0803@1|root,COG0803@2|Bacteria,1PQEX@1224|Proteobacteria	1224|Proteobacteria	P	Periplasmic solute binding protein	znuA	-	-	ko:K02077	-	M00244	-	-	ko00000,ko00002,ko02000	ZnuA
OHPGHOBH_00458	522657	523440	+	OHPGHOBH_00458	1123487.KB892846_gene512	2.43e-78	244	COG1108@1|root,COG1108@2|Bacteria,1PM37@1224|Proteobacteria,2VM6C@28216|Betaproteobacteria,2KY4A@206389|Rhodocyclales	206389|Rhodocyclales	P	ABC 3 transport family	-	-	-	ko:K02075	-	M00244	-	-	ko00000,ko00002,ko02000	ABC-3
OHPGHOBH_00459	523898	525815	+	OHPGHOBH_00459	2340.JV46_19290	0	1046	COG0441@1|root,COG0441@2|Bacteria,1MUP2@1224|Proteobacteria,1RMYE@1236|Gammaproteobacteria,1J4XI@118884|unclassified Gammaproteobacteria	1236|Gammaproteobacteria	J	Catalyzes the attachment of threonine to tRNA(Thr) in a two-step reaction L-threonine is first activated by ATP to form Thr-AMP and then transferred to the acceptor end of tRNA(Thr)	thrS	-	6.1.1.3	ko:K01868	ko00970,map00970	M00359,M00360	R03663	RC00055,RC00523	ko00000,ko00001,ko00002,ko01000,ko01007,ko03016	HGTP_anticodon,TGS,tRNA-synt_2b,tRNA_SAD
OHPGHOBH_00460	525878	526403	+	OHPGHOBH_00460	2340.JV46_19300	3.45e-80	242	COG0290@1|root,COG0290@2|Bacteria,1RDD2@1224|Proteobacteria,1S4E6@1236|Gammaproteobacteria,1J654@118884|unclassified Gammaproteobacteria	1236|Gammaproteobacteria	J	IF-3 binds to the 30S ribosomal subunit and shifts the equilibrum between 70S ribosomes and their 50S and 30S subunits in favor of the free subunits, thus enhancing the availability of 30S subunits on which protein synthesis initiation begins	infC	GO:0000049,GO:0001731,GO:0002181,GO:0002183,GO:0003674,GO:0003676,GO:0003723,GO:0003743,GO:0005488,GO:0005575,GO:0005622,GO:0005623,GO:0005737,GO:0005829,GO:0006412,GO:0006413,GO:0006417,GO:0006446,GO:0006518,GO:0006807,GO:0006950,GO:0006996,GO:0008135,GO:0008150,GO:0008152,GO:0009058,GO:0009059,GO:0009266,GO:0009409,GO:0009628,GO:0009889,GO:0009891,GO:0009893,GO:0009987,GO:0010467,GO:0010468,GO:…	-	ko:K02520	-	-	-	-	ko00000,ko03012,ko03029	IF3_C,IF3_N
OHPGHOBH_00461	526449	526647	+	OHPGHOBH_00461	1049564.TevJSym_ad00090	3.3e-31	110	COG0291@1|root,COG0291@2|Bacteria,1N6V4@1224|Proteobacteria,1SCHI@1236|Gammaproteobacteria,1J7AC@118884|unclassified Gammaproteobacteria	1236|Gammaproteobacteria	J	Belongs to the bacterial ribosomal protein bL35 family	rpmI	GO:0003674,GO:0003735,GO:0005198,GO:0005575,GO:0005622,GO:0005623,GO:0005737,GO:0005829,GO:0005840,GO:0015934,GO:0022625,GO:0022626,GO:0032991,GO:0043226,GO:0043228,GO:0043229,GO:0043232,GO:0044391,GO:0044422,GO:0044424,GO:0044444,GO:0044445,GO:0044446,GO:0044464,GO:1990904	-	ko:K02916	ko03010,map03010	M00178	-	-	br01610,ko00000,ko00001,ko00002,ko03011	Ribosomal_L35p
OHPGHOBH_00462	526669	527029	+	OHPGHOBH_00462	95619.PM1_0220175	8.54e-56	176	COG0292@1|root,COG0292@2|Bacteria,1RGU2@1224|Proteobacteria,1S3P3@1236|Gammaproteobacteria	1236|Gammaproteobacteria	J	Binds directly to 23S ribosomal RNA and is necessary for the in vitro assembly process of the 50S ribosomal subunit. It is not involved in the protein synthesizing functions of that subunit	rplT	GO:0000027,GO:0000900,GO:0003674,GO:0003676,GO:0003723,GO:0003729,GO:0003735,GO:0005198,GO:0005488,GO:0005575,GO:0005622,GO:0005623,GO:0005737,GO:0005829,GO:0005840,GO:0006355,GO:0006412,GO:0006417,GO:0006518,GO:0006807,GO:0006996,GO:0008150,GO:0008152,GO:0009058,GO:0009059,GO:0009889,GO:0009890,GO:0009892,GO:0009987,GO:0010467,GO:0010468,GO:0010556,GO:0010558,GO:0010605,GO:0010608,GO:0010629,GO:…	-	ko:K02887	ko03010,map03010	M00178	-	-	br01610,ko00000,ko00001,ko00002,ko03011	Ribosomal_L20
OHPGHOBH_00463	527245	528274	+	OHPGHOBH_00463	1049564.TevJSym_ad00110	5.93e-207	577	COG0016@1|root,COG0016@2|Bacteria,1MVD7@1224|Proteobacteria,1RN22@1236|Gammaproteobacteria,1J559@118884|unclassified Gammaproteobacteria	1236|Gammaproteobacteria	J	Belongs to the class-II aminoacyl-tRNA synthetase family. Phe-tRNA synthetase alpha subunit type 1 subfamily	pheS	GO:0003674,GO:0003824,GO:0004812,GO:0004826,GO:0005575,GO:0005622,GO:0005623,GO:0005737,GO:0005829,GO:0006082,GO:0006139,GO:0006399,GO:0006412,GO:0006418,GO:0006432,GO:0006518,GO:0006520,GO:0006725,GO:0006807,GO:0008150,GO:0008152,GO:0009058,GO:0009059,GO:0009328,GO:0009987,GO:0010467,GO:0016070,GO:0016874,GO:0016875,GO:0019538,GO:0019752,GO:0032991,GO:0034641,GO:0034645,GO:0034660,GO:0043038,GO:…	6.1.1.20	ko:K01889	ko00970,map00970	M00359,M00360	R03660	RC00055,RC00523	ko00000,ko00001,ko00002,ko01000,ko01007,ko03016	Phe_tRNA-synt_N,tRNA-synt_2d
OHPGHOBH_00464	528320	530696	+	OHPGHOBH_00464	1049564.TevJSym_ad00120	0	1065	COG0072@1|root,COG0072@2|Bacteria,1MWKS@1224|Proteobacteria,1RMIH@1236|Gammaproteobacteria,1J4MP@118884|unclassified Gammaproteobacteria	1236|Gammaproteobacteria	J	Belongs to the phenylalanyl-tRNA synthetase beta subunit family. Type 1 subfamily	pheT	GO:0003674,GO:0003824,GO:0004812,GO:0004826,GO:0005488,GO:0005515,GO:0005575,GO:0005622,GO:0005623,GO:0005737,GO:0005829,GO:0006082,GO:0006139,GO:0006399,GO:0006412,GO:0006418,GO:0006432,GO:0006518,GO:0006520,GO:0006725,GO:0006807,GO:0008150,GO:0008152,GO:0009058,GO:0009059,GO:0009328,GO:0009987,GO:0010467,GO:0016070,GO:0016874,GO:0016875,GO:0019538,GO:0019752,GO:0032991,GO:0034641,GO:0034645,GO:…	6.1.1.20	ko:K01890	ko00970,map00970	M00359,M00360	R03660	RC00055,RC00523	ko00000,ko00001,ko00002,ko01000,ko01007,ko03016	B3_4,B5,FDX-ACB,tRNA_bind
OHPGHOBH_00465	530704	531007	+	OHPGHOBH_00465	396588.Tgr7_1456	3.46e-53	168	COG0776@1|root,COG0776@2|Bacteria,1RH5Z@1224|Proteobacteria,1S61Z@1236|Gammaproteobacteria,1WYKZ@135613|Chromatiales	135613|Chromatiales	K	This protein is one of the two subunits of integration host factor, a specific DNA-binding protein that functions in genetic recombination as well as in transcriptional and translational control	himA	-	-	ko:K04764	-	-	-	-	ko00000,ko03032,ko03036,ko03400	Bac_DNA_binding
OHPGHOBH_00466	530984	531344	+	OHPGHOBH_00466	1049564.TevJSym_ad00140	1.96e-68	208	COG0789@1|root,COG0789@2|Bacteria,1RGYB@1224|Proteobacteria,1S6Y1@1236|Gammaproteobacteria,1J6ER@118884|unclassified Gammaproteobacteria	1236|Gammaproteobacteria	K	transcriptional	VL23_01195	-	-	-	-	-	-	-	-	MerR_1
OHPGHOBH_00468	531622	532294	-	OHPGHOBH_00468	765913.ThidrDRAFT_2419	2.17e-85	259	COG2897@1|root,COG2897@2|Bacteria,1QVX5@1224|Proteobacteria,1T2MK@1236|Gammaproteobacteria,1WW70@135613|Chromatiales	135613|Chromatiales	P	Rhodanese-like domain	-	-	-	-	-	-	-	-	-	Rhodanese
OHPGHOBH_00469	532321	532654	-	OHPGHOBH_00469	1049564.TevJSym_ah00920	3.78e-18	80.5	2AS0D@1|root,31HCK@2|Bacteria,1RH91@1224|Proteobacteria,1S6TH@1236|Gammaproteobacteria	1236|Gammaproteobacteria	-	-	-	-	-	-	-	-	-	-	-	-
OHPGHOBH_00470	532708	533548	-	OHPGHOBH_00470	1249627.D779_4154	6.61e-152	432	COG3258@1|root,COG3258@2|Bacteria,1MXB0@1224|Proteobacteria,1RS6A@1236|Gammaproteobacteria,1WWKN@135613|Chromatiales	135613|Chromatiales	C	C-type monoheme cytochrome, which is part of the SoxAX cytochrome complex involved in sulfur oxidation. The SoxAX complex catalyzes the formation of a heterodisulfide bond between the conserved cysteine residue on a sulfur carrier SoxYZ complex subunit SoxY and thiosulfate or other inorganic sulfur substrates. This leads to the intermediary formation of conspicuous sulfur globules inside of the c…	-	-	-	ko:K17222	ko00920,ko01100,ko01120,map00920,map01100,map01120	M00595	R10151	RC03151,RC03152	ko00000,ko00001,ko00002	-
OHPGHOBH_00471	533599	533968	-	OHPGHOBH_00471	768671.ThimaDRAFT_4578	6.5e-37	129	COG2010@1|root,COG2010@2|Bacteria,1N91W@1224|Proteobacteria,1SD5N@1236|Gammaproteobacteria,1WYSI@135613|Chromatiales	135613|Chromatiales	C	Cytochrome C oxidase, cbb3-type, subunit III	-	-	-	ko:K17223	ko00920,ko01100,ko01120,map00920,map01100,map01120	M00595	R10151	RC03151,RC03152	ko00000,ko00001,ko00002	Cytochrom_C,Cytochrome_CBB3
OHPGHOBH_00472	534290	534563	+	OHPGHOBH_00472	999411.HMPREF1092_02338	1.07e-25	97.8	COG2827@1|root,COG2827@2|Bacteria,1VEZF@1239|Firmicutes,24QYU@186801|Clostridia,36KS5@31979|Clostridiaceae	186801|Clostridia	L	Excinuclease ABC C subunit domain protein	-	-	-	ko:K07461	-	-	-	-	ko00000	GIY-YIG
OHPGHOBH_00473	534557	535067	-	OHPGHOBH_00473	155515.JP36_07225	7.11e-27	106	COG3091@1|root,COG3091@2|Bacteria,1RJW4@1224|Proteobacteria,1S70F@1236|Gammaproteobacteria,1Y8K3@135625|Pasteurellales	135625|Pasteurellales	S	Belongs to the SprT family	sprT	-	-	ko:K02742	-	-	-	-	ko00000	SprT-like,Zn_ribbon_SprT
OHPGHOBH_00474	535331	535841	+	OHPGHOBH_00474	1049564.TevJSym_ak00360	2.61e-76	232	COG1416@1|root,COG1416@2|Bacteria,1RHW0@1224|Proteobacteria	1224|Proteobacteria	S	DsrE/DsrF-like family	-	-	-	ko:K09004	-	-	-	-	ko00000	DrsE
OHPGHOBH_00475	536051	538706	+	OHPGHOBH_00475	631362.Thi970DRAFT_01578	0	1075	COG1215@1|root,COG5309@1|root,COG1215@2|Bacteria,COG5309@2|Bacteria,1MWF8@1224|Proteobacteria,1S08E@1236|Gammaproteobacteria,1WXTS@135613|Chromatiales	135613|Chromatiales	M	PFAM Glycosyl transferase family 2	-	-	-	-	-	-	-	-	-	Glyco_tranf_2_3
OHPGHOBH_00476	538665	539583	-	OHPGHOBH_00476	667632.KB890165_gene2421	7.33e-71	229	COG4360@1|root,COG4360@2|Bacteria,1RDRJ@1224|Proteobacteria,2VSAU@28216|Betaproteobacteria,1K35M@119060|Burkholderiaceae	28216|Betaproteobacteria	F	ATP adenylyltransferase	-	-	2.7.7.53	ko:K00988	ko00230,map00230	-	R00126,R01618	RC00002,RC02753,RC02795	ko00000,ko00001,ko01000	ATP_transf
OHPGHOBH_00477	539680	540307	-	OHPGHOBH_00477	568768.CM001975_gene2078	2.52e-88	266	COG0307@1|root,COG0307@2|Bacteria,1MUMB@1224|Proteobacteria,1RMSY@1236|Gammaproteobacteria,2JE15@204037|Dickeya	1236|Gammaproteobacteria	H	riboflavin synthase, alpha subunit	ribE	GO:0003674,GO:0003824,GO:0004746,GO:0005575,GO:0005622,GO:0005623,GO:0005737,GO:0005829,GO:0006766,GO:0006767,GO:0006771,GO:0006807,GO:0008150,GO:0008152,GO:0009058,GO:0009110,GO:0009231,GO:0009987,GO:0016740,GO:0016765,GO:0017144,GO:0018130,GO:0034641,GO:0042364,GO:0042726,GO:0042727,GO:0044237,GO:0044249,GO:0044271,GO:0044281,GO:0044283,GO:0044424,GO:0044444,GO:0044464,GO:0046483,GO:0071704,GO:…	2.5.1.9	ko:K00793	ko00740,ko01100,ko01110,map00740,map01100,map01110	M00125	R00066	RC00958,RC00960	ko00000,ko00001,ko00002,ko01000	Lum_binding
OHPGHOBH_00478	540407	542243	-	OHPGHOBH_00478	1049564.TevJSym_ab01910	2.33e-314	870	COG1132@1|root,COG1132@2|Bacteria,1N1Z8@1224|Proteobacteria,1RPVC@1236|Gammaproteobacteria	1236|Gammaproteobacteria	V	(ABC) transporter	ygaD	-	-	ko:K06147,ko:K06148	-	-	-	-	ko00000,ko02000	ABC_membrane,ABC_tran
OHPGHOBH_00479	542232	542709	-
OHPGHOBH_00480	543050	545510	-	OHPGHOBH_00480	1049564.TevJSym_ab01930	1.59e-296	842	COG2199@1|root,COG2200@1|root,COG2200@2|Bacteria,COG3706@2|Bacteria,1PJCA@1224|Proteobacteria,1RS4H@1236|Gammaproteobacteria,1J4N6@118884|unclassified Gammaproteobacteria	1236|Gammaproteobacteria	T	Putative diguanylate phosphodiesterase	-	-	-	ko:K21025	ko02025,map02025	-	-	-	ko00000,ko00001	EAL,GGDEF,PAS,PAS_8,PAS_9,Response_reg
OHPGHOBH_00481	545730	546456	-	OHPGHOBH_00481	521000.PROVRETT_06700	6.84e-74	231	COG1720@1|root,COG1720@2|Bacteria,1MUF0@1224|Proteobacteria,1RPCX@1236|Gammaproteobacteria,3Z888@586|Providencia	1236|Gammaproteobacteria	S	Methyltransferase, YaeB family	yaeB	GO:0000049,GO:0001510,GO:0003674,GO:0003676,GO:0003723,GO:0003824,GO:0005488,GO:0006139,GO:0006396,GO:0006399,GO:0006400,GO:0006725,GO:0006807,GO:0008033,GO:0008150,GO:0008152,GO:0008168,GO:0008173,GO:0008175,GO:0008757,GO:0009451,GO:0009987,GO:0010467,GO:0016070,GO:0016426,GO:0016740,GO:0016741,GO:0030488,GO:0032259,GO:0034470,GO:0034641,GO:0034660,GO:0043170,GO:0043412,GO:0043414,GO:0044237,GO:…	-	-	-	-	-	-	-	UPF0066
OHPGHOBH_00482	546452	547172	-	OHPGHOBH_00482	1487953.JMKF01000005_gene584	2.53e-15	81.3	COG0300@1|root,COG0300@2|Bacteria,1G2GZ@1117|Cyanobacteria,1H7D2@1150|Oscillatoriales	1117|Cyanobacteria	S	Belongs to the short-chain dehydrogenases reductases (SDR) family	-	-	-	-	-	-	-	-	-	adh_short
OHPGHOBH_00483	547161	547764	-	OHPGHOBH_00483	1444712.BN1013_01986	4.11e-20	92.4	COG0775@1|root,COG0775@2|Bacteria,2JG9V@204428|Chlamydiae	204428|Chlamydiae	F	Catalyzes the irreversible cleavage of the glycosidic bond in both 5'-methylthioadenosine (MTA) and S- adenosylhomocysteine (SAH AdoHcy) to adenine and the corresponding thioribose, 5'-methylthioribose and S-ribosylhomocysteine, respectively	-	-	-	-	-	-	-	-	-	-
OHPGHOBH_00484	547742	548594	-	OHPGHOBH_00484	2340.JV46_10340	3.5e-103	309	COG1216@1|root,COG1216@2|Bacteria,1MZSD@1224|Proteobacteria,1S9D2@1236|Gammaproteobacteria,1J6WE@118884|unclassified Gammaproteobacteria	1236|Gammaproteobacteria	S	cell wall biogenesis	-	-	-	-	-	-	-	-	-	Glycos_transf_2
OHPGHOBH_00485	548910	549789	+
OHPGHOBH_00486	549889	550135	-	OHPGHOBH_00486	391615.ABSJ01000022_gene299	2.14e-19	88.2	COG0069@1|root,COG0069@2|Bacteria,1MU7B@1224|Proteobacteria,1RP1C@1236|Gammaproteobacteria,1J4JD@118884|unclassified Gammaproteobacteria	1236|Gammaproteobacteria	E	Belongs to the glutamate synthase family	-	-	-	-	-	-	-	-	-	Glu_synthase
OHPGHOBH_00487	550528	551371	+	OHPGHOBH_00487	1049564.TevJSym_ab02090	6.64e-166	470	COG1186@1|root,COG1186@2|Bacteria,1MUAW@1224|Proteobacteria,1RP9Z@1236|Gammaproteobacteria,1J4SG@118884|unclassified Gammaproteobacteria	1236|Gammaproteobacteria	J	Peptide chain release factor 2 directs the termination of translation in response to the peptide chain termination codons UGA and UAA	prfB	GO:0003674,GO:0003676,GO:0003723,GO:0003747,GO:0005488,GO:0005575,GO:0005622,GO:0005623,GO:0005737,GO:0005829,GO:0006412,GO:0006415,GO:0006518,GO:0006807,GO:0008079,GO:0008135,GO:0008150,GO:0008152,GO:0009058,GO:0009059,GO:0009987,GO:0010467,GO:0016043,GO:0016149,GO:0019538,GO:0022411,GO:0032984,GO:0034641,GO:0034645,GO:0043043,GO:0043170,GO:0043603,GO:0043604,GO:0043624,GO:0043933,GO:0044237,GO:…	-	ko:K02836	-	-	-	-	ko00000,ko03012	PCRF,RF-1
OHPGHOBH_00488	551433	552927	+	OHPGHOBH_00488	519989.ECTPHS_05591	3.85e-279	772	COG1190@1|root,COG1190@2|Bacteria,1MX1V@1224|Proteobacteria,1RMJN@1236|Gammaproteobacteria,1WVXY@135613|Chromatiales	135613|Chromatiales	J	Belongs to the class-II aminoacyl-tRNA synthetase family	lysS	-	6.1.1.6	ko:K04567	ko00970,map00970	M00359,M00360	R03658	RC00055,RC00523	ko00000,ko00001,ko00002,ko01000,ko01007,ko03016	tRNA-synt_2,tRNA_anti-codon
OHPGHOBH_00489	552952	555085	-	OHPGHOBH_00489	1049564.TevJSym_ar00580	5.45e-210	612	COG0475@1|root,COG1226@1|root,COG0475@2|Bacteria,COG1226@2|Bacteria,1MV34@1224|Proteobacteria,1RNVR@1236|Gammaproteobacteria,1J52N@118884|unclassified Gammaproteobacteria	1236|Gammaproteobacteria	P	Belongs to the monovalent cation proton antiporter 2 (CPA2) transporter (TC 2.A.37) family	kefB	-	-	ko:K03455	-	-	-	-	ko00000	Na_H_Exchanger,TrkA_C,TrkA_N
OHPGHOBH_00490	555105	557427	+	OHPGHOBH_00490	1049564.TevJSym_ac00940	0	1091	COG0557@1|root,COG0557@2|Bacteria,1MUS6@1224|Proteobacteria,1RMQE@1236|Gammaproteobacteria,1J4SW@118884|unclassified Gammaproteobacteria	1236|Gammaproteobacteria	J	3'-5' exoribonuclease that releases 5'-nucleoside monophosphates and is involved in maturation of structured RNAs	rnr	GO:0000175,GO:0003674,GO:0003724,GO:0003824,GO:0004386,GO:0004518,GO:0004527,GO:0004532,GO:0004540,GO:0005575,GO:0005622,GO:0005623,GO:0005737,GO:0005829,GO:0006139,GO:0006396,GO:0006401,GO:0006402,GO:0006725,GO:0006807,GO:0006950,GO:0008150,GO:0008152,GO:0008408,GO:0008997,GO:0009056,GO:0009057,GO:0009266,GO:0009409,GO:0009628,GO:0009892,GO:0009987,GO:0010467,GO:0010468,GO:0010605,GO:0010629,GO:…	-	ko:K12573	ko03018,map03018	-	-	-	ko00000,ko00001,ko01000,ko03016,ko03019	HTH_12,OB_RNB,RNB,S1
OHPGHOBH_00491	557426	558194	+	OHPGHOBH_00491	323261.Noc_0219	9.17e-80	248	COG0566@1|root,COG0566@2|Bacteria,1MWCM@1224|Proteobacteria,1RN2F@1236|Gammaproteobacteria,1WXAH@135613|Chromatiales	135613|Chromatiales	J	Specifically methylates the ribose of guanosine 2251 in 23S rRNA	rlmB	-	2.1.1.185	ko:K03218	-	-	-	-	ko00000,ko01000,ko03009	SpoU_methylase,SpoU_sub_bind
OHPGHOBH_00492	558212	558974	+	OHPGHOBH_00492	722419.PH505_ab00120	1.22e-59	196	COG3637@1|root,COG3637@2|Bacteria,1R3QN@1224|Proteobacteria,1RY3J@1236|Gammaproteobacteria,2Q0S7@267888|Pseudoalteromonadaceae	1236|Gammaproteobacteria	M	Has lipid A 3-O-deacylase activity. Hydrolyzes the ester bond at the 3 position of lipid A, a bioactive component of lipopolysaccharide (LPS), thereby releasing the primary fatty acyl moiety	-	-	-	-	-	-	-	-	-	-
OHPGHOBH_00493	559193	559625	+	OHPGHOBH_00493	631362.Thi970DRAFT_04683	1.21e-56	180	COG0360@1|root,COG0360@2|Bacteria,1RH82@1224|Proteobacteria,1S5VU@1236|Gammaproteobacteria,1WYA2@135613|Chromatiales	135613|Chromatiales	J	Binds together with S18 to 16S ribosomal RNA	rpsF	-	-	ko:K02990	ko03010,map03010	M00178	-	-	br01610,ko00000,ko00001,ko00002,ko03011,ko03029	Ribosomal_S6
OHPGHOBH_00494	559654	559879	+	OHPGHOBH_00494	1249627.D779_0425	8.98e-42	137	COG0238@1|root,COG0238@2|Bacteria,1MZ8U@1224|Proteobacteria,1S8R8@1236|Gammaproteobacteria,1WYXU@135613|Chromatiales	135613|Chromatiales	J	Binds as a heterodimer with protein S6 to the central domain of the 16S rRNA, where it helps stabilize the platform of the 30S subunit	rpsR	-	-	ko:K02963	ko03010,map03010	M00178	-	-	br01610,ko00000,ko00001,ko00002,ko03011	Ribosomal_S18
OHPGHOBH_00495	559908	560820	+	OHPGHOBH_00495	1026882.MAMP_03133	2.12e-44	160	2BFY8@1|root,329TX@2|Bacteria,1R582@1224|Proteobacteria,1RY97@1236|Gammaproteobacteria,46129@72273|Thiotrichales	72273|Thiotrichales	S	membrane	-	-	-	-	-	-	-	-	-	DUF2232
OHPGHOBH_00496	560894	561344	+	OHPGHOBH_00496	1049564.TevJSym_ac00870	1.04e-75	229	COG0359@1|root,COG0359@2|Bacteria,1RD0R@1224|Proteobacteria,1S3WS@1236|Gammaproteobacteria,1J6EF@118884|unclassified Gammaproteobacteria	1236|Gammaproteobacteria	J	binds to the 23S rRNA	rplI	GO:0003674,GO:0003676,GO:0003723,GO:0003735,GO:0005198,GO:0005488,GO:0005575,GO:0005622,GO:0005623,GO:0005737,GO:0005829,GO:0005840,GO:0006412,GO:0006518,GO:0006807,GO:0008150,GO:0008152,GO:0009058,GO:0009059,GO:0009987,GO:0010467,GO:0015934,GO:0019538,GO:0019843,GO:0022625,GO:0022626,GO:0032991,GO:0034641,GO:0034645,GO:0043043,GO:0043170,GO:0043226,GO:0043228,GO:0043229,GO:0043232,GO:0043603,GO:…	-	ko:K02939	ko03010,map03010	M00178	-	-	br01610,ko00000,ko00001,ko00002,ko03011	Ribosomal_L9_C,Ribosomal_L9_N
OHPGHOBH_00497	561758	563165	+	OHPGHOBH_00497	1049564.TevJSym_ac00860	4.3e-268	742	COG0305@1|root,COG0305@2|Bacteria,1MUG9@1224|Proteobacteria,1RPM2@1236|Gammaproteobacteria,1J4Z9@118884|unclassified Gammaproteobacteria	1236|Gammaproteobacteria	L	it exhibits DNA-dependent ATPase activity and contains distinct active sites for ATP binding, DNA binding, and interaction with DnaC protein, primase, and other prepriming proteins	dnaB	-	3.6.4.12	ko:K02314	ko03030,ko04112,map03030,map04112	-	-	-	ko00000,ko00001,ko01000,ko03032	DnaB,DnaB_C
OHPGHOBH_00498	563164	564262	+	OHPGHOBH_00498	686340.Metal_2184	2.34e-101	311	COG0787@1|root,COG0787@2|Bacteria,1MV0Q@1224|Proteobacteria,1RM8U@1236|Gammaproteobacteria,1XEEP@135618|Methylococcales	135618|Methylococcales	M	Catalyzes the interconversion of L-alanine and D- alanine. May also act on other amino acids	-	-	5.1.1.1	ko:K01775	ko00473,ko01100,ko01502,map00473,map01100,map01502	-	R00401	RC00285	ko00000,ko00001,ko01000,ko01011	Ala_racemase_C,Ala_racemase_N
OHPGHOBH_00499	564261	565638	+	OHPGHOBH_00499	1301098.PKB_5087	3.34e-208	591	COG1066@1|root,COG1066@2|Bacteria,1MUJQ@1224|Proteobacteria,1RN2E@1236|Gammaproteobacteria	1236|Gammaproteobacteria	O	DNA-dependent ATPase involved in processing of recombination intermediates, plays a role in repairing DNA breaks. Stimulates the branch migration of RecA-mediated strand transfer reactions, allowing the 3' invading strand to extend heteroduplex DNA faster. Binds ssDNA in the presence of ADP but not other nucleotides, has ATPase activity that is stimulated by ssDNA and various branched DNA structu…	radA	GO:0000725,GO:0003674,GO:0003676,GO:0003677,GO:0003697,GO:0003824,GO:0005488,GO:0006139,GO:0006259,GO:0006281,GO:0006310,GO:0006725,GO:0006807,GO:0006950,GO:0006974,GO:0008094,GO:0008150,GO:0008152,GO:0009314,GO:0009628,GO:0009987,GO:0016462,GO:0016787,GO:0016817,GO:0016818,GO:0016887,GO:0017111,GO:0033554,GO:0034641,GO:0042623,GO:0043170,GO:0044237,GO:0044238,GO:0044260,GO:0046483,GO:0050896,GO:…	-	ko:K04485	-	-	-	-	ko00000,ko03400	AAA_25,ATPase,ChlI
OHPGHOBH_00500	565693	566059	-	OHPGHOBH_00500	1134474.O59_002637	2.55e-20	87	2E3XG@1|root,32YUI@2|Bacteria,1N8RF@1224|Proteobacteria,1SCJ3@1236|Gammaproteobacteria,1FHHH@10|Cellvibrio	1236|Gammaproteobacteria	S	Binds the second messenger bis-(3'-5') cyclic dimeric guanosine monophosphate (c-di-GMP). Can bind two c-di-GMP molecules per monomer. May play a role in bacterial second- messenger regulated processes. Binding to c-di-GMP induces a conformational change of the C- and N-termini resulting in the exposure of a highly negative surface on one side of the protein to a	-	-	-	-	-	-	-	-	-	PilZ
OHPGHOBH_00501	566070	566706	-	OHPGHOBH_00501	1049564.TevJSym_ac00820	4.44e-74	229	COG1716@1|root,COG1716@2|Bacteria,1PGN8@1224|Proteobacteria,1SEK2@1236|Gammaproteobacteria	1236|Gammaproteobacteria	T	FHA domain	-	-	-	-	-	-	-	-	-	FHA,Yop-YscD_cpl
OHPGHOBH_00502	566989	568462	+	OHPGHOBH_00502	1049564.TevJSym_ac00800	2.92e-249	696	COG2204@1|root,COG2204@2|Bacteria,1MU0N@1224|Proteobacteria,1T1IW@1236|Gammaproteobacteria,1J5J8@118884|unclassified Gammaproteobacteria	1236|Gammaproteobacteria	T	COG2204 Response regulator containing CheY-like receiver, AAA-type ATPase, and DNA-binding domains	fleQ	-	-	ko:K10941	ko02020,ko02025,ko05111,map02020,map02025,map05111	-	-	-	ko00000,ko00001,ko03000	FleQ,HTH_8,Sigma54_activat
OHPGHOBH_00503	568576	569809	+	OHPGHOBH_00503	1049564.TevJSym_ac00790	9.31e-128	381	COG4191@1|root,COG4191@2|Bacteria,1QUWB@1224|Proteobacteria,1T23G@1236|Gammaproteobacteria	1236|Gammaproteobacteria	T	Histidine kinase	fleS	-	2.7.13.3	ko:K10942	ko02020,ko05111,map02020,map05111	M00515	-	-	ko00000,ko00001,ko00002,ko01000,ko01001,ko02022	HATPase_c,HisKA,PAS_8
OHPGHOBH_00504	569805	571146	+	OHPGHOBH_00504	1265507.KB899639_gene818	1.75e-161	471	COG2204@1|root,COG2204@2|Bacteria,1MU0N@1224|Proteobacteria,1RMCK@1236|Gammaproteobacteria,1Y40A@135624|Aeromonadales	135624|Aeromonadales	T	COG2204 Response regulator containing CheY-like receiver, AAA-type ATPase, and DNA-binding domains	-	-	-	ko:K10943	ko02020,ko05111,map02020,map05111	M00515	-	-	ko00000,ko00001,ko00002,ko02022	HTH_8,Response_reg,Sigma54_activat
OHPGHOBH_00505	571201	571522	+	OHPGHOBH_00505	686340.Metal_1762	2.64e-30	110	COG1677@1|root,COG1677@2|Bacteria,1N6RZ@1224|Proteobacteria,1SD52@1236|Gammaproteobacteria,1XFGH@135618|Methylococcales	135618|Methylococcales	N	PFAM Flagellar hook-basal body complex protein FliE	fliE	-	-	ko:K02408	ko02040,map02040	-	-	-	ko00000,ko00001,ko02035	FliE
OHPGHOBH_00506	571545	573225	+	OHPGHOBH_00506	1049564.TevJSym_ac00760	8.98e-223	634	COG1766@1|root,COG1766@2|Bacteria,1MUQR@1224|Proteobacteria,1RN6T@1236|Gammaproteobacteria,1J500@118884|unclassified Gammaproteobacteria	1236|Gammaproteobacteria	N	The M ring may be actively involved in energy transduction	fliF	-	-	ko:K02409	ko02040,map02040	-	-	-	ko00000,ko00001,ko02035,ko02044	YscJ_FliF,YscJ_FliF_C
OHPGHOBH_00507	573214	574273	+	OHPGHOBH_00507	1049564.TevJSym_ac00750	4.87e-189	532	COG1536@1|root,COG1536@2|Bacteria,1MV9X@1224|Proteobacteria,1RM9B@1236|Gammaproteobacteria,1J56V@118884|unclassified Gammaproteobacteria	1236|Gammaproteobacteria	N	FliG is one of three proteins (FliG, FliN, FliM) that forms the rotor-mounted switch complex (C ring), located at the base of the basal body. This complex interacts with the CheY and CheZ chemotaxis proteins, in addition to contacting components of the motor that determine the direction of flagellar rotation	fliG	GO:0005575,GO:0005623,GO:0009288,GO:0042995,GO:0043226,GO:0043228,GO:0044464	-	ko:K02410	ko02030,ko02040,map02030,map02040	-	-	-	ko00000,ko00001,ko02035	FliG_C,FliG_M,FliG_N
OHPGHOBH_00508	574259	574964	+	OHPGHOBH_00508	1283300.ATXB01000001_gene960	5.69e-41	148	COG1317@1|root,COG1317@2|Bacteria,1NMQE@1224|Proteobacteria,1RR8H@1236|Gammaproteobacteria,1XEKY@135618|Methylococcales	135618|Methylococcales	N	PFAM Flagellar assembly protein FliH	-	-	-	ko:K02411	ko02040,map02040	-	-	-	ko00000,ko00001,ko02035,ko02044	FliH
OHPGHOBH_00509	574947	576357	+	OHPGHOBH_00509	1049564.TevJSym_ac00730	1.12e-283	781	COG1157@1|root,COG1157@2|Bacteria,1MUH6@1224|Proteobacteria,1RM9W@1236|Gammaproteobacteria,1J55H@118884|unclassified Gammaproteobacteria	1236|Gammaproteobacteria	NU	COG1157 Flagellar biosynthesis type III secretory pathway ATPase	fliI	GO:0003674,GO:0005488,GO:0005515,GO:0042802	3.6.3.14	ko:K02412	ko02040,map02040	-	-	-	ko00000,ko00001,ko01000,ko02035,ko02044	ATP-synt_ab,ATP-synt_ab_N
OHPGHOBH_00510	576371	576800	+	OHPGHOBH_00510	1049564.TevJSym_ac00720	3.39e-41	141	COG2882@1|root,COG2882@2|Bacteria,1PUI7@1224|Proteobacteria,1TAJY@1236|Gammaproteobacteria,1J75K@118884|unclassified Gammaproteobacteria	1236|Gammaproteobacteria	NOU	Flagellar FliJ protein	-	-	-	-	-	-	-	-	-	FliJ
OHPGHOBH_00511	577032	578274	+	OHPGHOBH_00511	317025.Tcr_0122	2.49e-84	270	COG3434@1|root,COG3434@2|Bacteria,1MVW1@1224|Proteobacteria,1RS25@1236|Gammaproteobacteria,460MD@72273|Thiotrichales	72273|Thiotrichales	T	HDOD domain	-	-	-	-	-	-	-	-	-	EAL,HDOD
OHPGHOBH_00512	578284	578548	-
OHPGHOBH_00513	578560	578851	-	OHPGHOBH_00513	1049564.TevJSym_ac00470	1.84e-46	150	COG2257@1|root,COG2257@2|Bacteria,1N7F1@1224|Proteobacteria,1SCWV@1236|Gammaproteobacteria,1J6VV@118884|unclassified Gammaproteobacteria	1236|Gammaproteobacteria	S	FlhB HrpN YscU SpaS Family	flhB2	-	-	ko:K04061	-	-	-	-	ko00000,ko02044	Bac_export_2
OHPGHOBH_00514	578847	580053	-	OHPGHOBH_00514	1049564.TevJSym_ac00460	1.38e-79	256	COG3144@1|root,COG3144@2|Bacteria,1MV22@1224|Proteobacteria,1T9Y9@1236|Gammaproteobacteria,1J79U@118884|unclassified Gammaproteobacteria	1236|Gammaproteobacteria	N	Flagellar hook-length control protein FliK	-	-	-	-	-	-	-	-	-	Flg_hook
OHPGHOBH_00515	580241	581018	+	OHPGHOBH_00515	1049564.TevJSym_ac00450	9.12e-30	119	COG1357@1|root,COG1357@2|Bacteria,1N15C@1224|Proteobacteria,1S9A9@1236|Gammaproteobacteria	1236|Gammaproteobacteria	S	PFAM Pentapeptide	-	-	-	-	-	-	-	-	-	Pentapeptide
OHPGHOBH_00516	581537	581834	-
OHPGHOBH_00517	581841	583389	-	OHPGHOBH_00517	1461694.ATO9_00800	6.16e-05	54.7	COG0317@1|root,COG0317@2|Bacteria,1MU44@1224|Proteobacteria,2TQNY@28211|Alphaproteobacteria,2PCEP@252301|Oceanicola	28211|Alphaproteobacteria	KT	In eubacteria ppGpp (guanosine 3'-diphosphate 5-' diphosphate) is a mediator of the stringent response that coordinates a variety of cellular activities in response to changes in nutritional abundance	spoT	-	2.7.6.5,3.1.7.2	ko:K00951,ko:K01139	ko00230,map00230	-	R00336,R00429	RC00002,RC00078	ko00000,ko00001,ko01000,ko03009	ACT_4,HD_4,RelA_SpoT,TGS
OHPGHOBH_00518	584276	584858	-	OHPGHOBH_00518	1249627.D779_2689	4e-68	213	COG2078@1|root,COG2078@2|Bacteria,1RJP4@1224|Proteobacteria,1S6FG@1236|Gammaproteobacteria,1WY34@135613|Chromatiales	135613|Chromatiales	S	pfam ammecr1	-	-	-	ko:K09141	-	-	-	-	ko00000	AMMECR1
OHPGHOBH_00519	585437	586343	+	OHPGHOBH_00519	1123279.ATUS01000004_gene3067	4.09e-91	280	COG2974@1|root,COG2974@2|Bacteria,1MXPR@1224|Proteobacteria,1RMNN@1236|Gammaproteobacteria,1J58F@118884|unclassified Gammaproteobacteria	1236|Gammaproteobacteria	L	May be involved in recombination	rdgC	GO:0000018,GO:0003674,GO:0003676,GO:0003677,GO:0003690,GO:0003697,GO:0005488,GO:0005575,GO:0005622,GO:0005623,GO:0005737,GO:0005829,GO:0008150,GO:0009295,GO:0019219,GO:0019222,GO:0031323,GO:0043226,GO:0043228,GO:0043229,GO:0043232,GO:0043590,GO:0044424,GO:0044444,GO:0044464,GO:0050789,GO:0050794,GO:0051052,GO:0051171,GO:0060255,GO:0065007,GO:0080090,GO:0097159,GO:1901363	-	ko:K03554	-	-	-	-	ko00000,ko03400	RdgC
OHPGHOBH_00520	586431	586557	-
OHPGHOBH_00521	586659	587667	-	OHPGHOBH_00521	1049564.TevJSym_ac00420	3.72e-218	604	COG0451@1|root,COG0451@2|Bacteria,1MU7J@1224|Proteobacteria,1RPTA@1236|Gammaproteobacteria,1J5ER@118884|unclassified Gammaproteobacteria	1236|Gammaproteobacteria	M	Polysaccharide biosynthesis protein	capI	-	5.1.3.25,5.1.3.6	ko:K08679,ko:K17947	ko00520,ko00523,ko01100,ko01130,map00520,map00523,map01100,map01130	-	R01385,R10279	RC00289	ko00000,ko00001,ko01000	Epimerase,GDP_Man_Dehyd
OHPGHOBH_00522	587742	588777	-	OHPGHOBH_00522	757424.Hsero_4194	4.4e-176	499	COG0451@1|root,COG0451@2|Bacteria,1MU7J@1224|Proteobacteria,2VI0M@28216|Betaproteobacteria,472UG@75682|Oxalobacteraceae	28216|Betaproteobacteria	M	Polysaccharide biosynthesis protein	wbpP	-	5.1.3.7	ko:K02473	ko00520,ko01100,map00520,map01100	-	R00418	RC00289	ko00000,ko00001,ko01000	Epimerase,GDP_Man_Dehyd
OHPGHOBH_00523	588773	590051	-	OHPGHOBH_00523	1049564.TevJSym_ac00410	4.27e-244	677	COG0677@1|root,COG0677@2|Bacteria,1MUC6@1224|Proteobacteria,1RMX0@1236|Gammaproteobacteria,1J5G5@118884|unclassified Gammaproteobacteria	1236|Gammaproteobacteria	M	Belongs to the UDP-glucose GDP-mannose dehydrogenase family	wbpO	-	-	ko:K02474	ko00520,map00520	-	R06894	RC00291	ko00000,ko00001,ko01000,ko01005	UDPG_MGDP_dh,UDPG_MGDP_dh_C,UDPG_MGDP_dh_N
OHPGHOBH_00524	590369	592079	+	OHPGHOBH_00524	1049564.TevJSym_ac00320	2.93e-242	685	COG1032@1|root,COG1032@2|Bacteria,1Q5NG@1224|Proteobacteria,1RQCS@1236|Gammaproteobacteria,1J71N@118884|unclassified Gammaproteobacteria	1236|Gammaproteobacteria	C	B12 binding domain	-	-	-	-	-	-	-	-	-	B12-binding,DUF4080,Radical_SAM
OHPGHOBH_00525	592345	594844	+	OHPGHOBH_00525	1348657.M622_09125	1.22e-61	233	COG0642@1|root,COG5002@1|root,COG0642@2|Bacteria,COG5002@2|Bacteria,1R5EN@1224|Proteobacteria,2WGK9@28216|Betaproteobacteria,2KZW1@206389|Rhodocyclales	206389|Rhodocyclales	T	His Kinase A (phosphoacceptor) domain	-	-	-	-	-	-	-	-	-	HATPase_c,HisKA,Hpt,Response_reg
OHPGHOBH_00526	594826	595738	-	OHPGHOBH_00526	911045.PSE_4528	7.02e-67	219	COG1024@1|root,COG1024@2|Bacteria,1MUD7@1224|Proteobacteria,2U230@28211|Alphaproteobacteria	28211|Alphaproteobacteria	I	Enoyl-CoA hydratase	-	-	-	ko:K13816	ko02020,ko02024,map02020,map02024	-	-	-	ko00000,ko00001	ECH_1
OHPGHOBH_00527	597121	597376	+	OHPGHOBH_00527	315750.BPUM_3186	5.59e-06	47.4	COG1551@1|root,COG1551@2|Bacteria,1VEEF@1239|Firmicutes,4HNPJ@91061|Bacilli,1ZJ2S@1386|Bacillus	91061|Bacilli	T	Could accelerate the degradation of some genes transcripts potentially through selective RNA binding	csrA	-	-	ko:K03563	ko02020,ko02025,ko02026,ko05111,map02020,map02025,map02026,map05111	-	-	-	ko00000,ko00001,ko03019	CsrA
OHPGHOBH_00528	597803	598568	-	OHPGHOBH_00528	595537.Varpa_2560	1.06e-56	188	COG2935@1|root,COG2935@2|Bacteria,1MW62@1224|Proteobacteria,2VJ8E@28216|Betaproteobacteria,4AA3V@80864|Comamonadaceae	28216|Betaproteobacteria	O	May conjugate Arg from its aminoacyl-tRNA to the N- termini of proteins containing an N-terminal aspartate or glutamate	ate	-	2.3.2.29	ko:K21420	-	-	R11547,R11548	RC00064	ko00000,ko01000	ATE_C,ATE_N
OHPGHOBH_00529	598561	599272	-	OHPGHOBH_00529	765912.Thimo_2449	4.92e-95	285	COG2360@1|root,COG2360@2|Bacteria,1R9W8@1224|Proteobacteria,1S1ZB@1236|Gammaproteobacteria,1WWJ2@135613|Chromatiales	135613|Chromatiales	O	Functions in the N-end rule pathway of protein degradation where it conjugates Leu, Phe and, less efficiently, Met from aminoacyl-tRNAs to the N-termini of proteins containing an N-terminal arginine or lysine	aat	-	2.3.2.6	ko:K00684	-	-	R03813,R11443,R11444	RC00055,RC00064	ko00000,ko01000	Leu_Phe_trans
OHPGHOBH_00530	599479	600148	+	OHPGHOBH_00530	1123393.KB891316_gene2094	2.79e-26	109	COG5581@1|root,COG5581@2|Bacteria,1N1D2@1224|Proteobacteria,2WBGA@28216|Betaproteobacteria,1KRV5@119069|Hydrogenophilales	119069|Hydrogenophilales	M	Flagellar protein YcgR	-	-	-	-	-	-	-	-	-	PilZ,YcgR_2
OHPGHOBH_00531	600232	601198	-	OHPGHOBH_00531	2340.JV46_08630	5.36e-190	532	COG0492@1|root,COG0492@2|Bacteria,1MV15@1224|Proteobacteria,1RMEX@1236|Gammaproteobacteria,1J4PH@118884|unclassified Gammaproteobacteria	1236|Gammaproteobacteria	C	Belongs to the class-II pyridine nucleotide-disulfide oxidoreductase family	trxB	-	1.8.1.9,4.3.1.9	ko:K00384,ko:K22345	ko00030,ko00450,map00030,map00450	-	R01544,R02016,R03596,R09372	RC00013,RC00544,RC02518,RC02873	ko00000,ko00001,ko01000	Pyr_redox_2
OHPGHOBH_00532	601376	602441	+	OHPGHOBH_00532	1049564.TevJSym_ah00170	1.14e-163	469	COG0686@1|root,COG0686@2|Bacteria,1QTX1@1224|Proteobacteria,1T1JB@1236|Gammaproteobacteria,1J4WY@118884|unclassified Gammaproteobacteria	1236|Gammaproteobacteria	C	Belongs to the AlaDH PNT family	ald	-	1.4.1.1	ko:K00259	ko00250,ko00430,ko01100,map00250,map00430,map01100	-	R00396	RC00008	ko00000,ko00001,ko01000	AlaDh_PNT_C,AlaDh_PNT_N
OHPGHOBH_00533	602619	604932	+	OHPGHOBH_00533	1049564.TevJSym_ah00180	0	1117	COG1674@1|root,COG1674@2|Bacteria,1MVPI@1224|Proteobacteria,1RM9A@1236|Gammaproteobacteria,1J4IX@118884|unclassified Gammaproteobacteria	1236|Gammaproteobacteria	D	COG1674 DNA segregation ATPase FtsK SpoIIIE and related proteins	ftsK	GO:0000920,GO:0003674,GO:0003676,GO:0003677,GO:0003824,GO:0005488,GO:0005515,GO:0005575,GO:0005623,GO:0005886,GO:0005887,GO:0006355,GO:0006950,GO:0006970,GO:0007059,GO:0008094,GO:0008150,GO:0009628,GO:0009651,GO:0009889,GO:0009891,GO:0009893,GO:0009987,GO:0010468,GO:0010556,GO:0010557,GO:0010604,GO:0010628,GO:0015616,GO:0016020,GO:0016021,GO:0016462,GO:0016787,GO:0016817,GO:0016818,GO:0016887,GO:…	-	ko:K03466	-	-	-	-	ko00000,ko03036	FtsK_4TM,FtsK_SpoIIIE,Ftsk_gamma
OHPGHOBH_00534	604954	605581	+	OHPGHOBH_00534	2340.JV46_04170	4.02e-53	175	COG2834@1|root,COG2834@2|Bacteria,1PXDV@1224|Proteobacteria,1S9FW@1236|Gammaproteobacteria,1J6XQ@118884|unclassified Gammaproteobacteria	1236|Gammaproteobacteria	M	Participates in the translocation of lipoproteins from the inner membrane to the outer membrane. Only forms a complex with a lipoprotein if the residue after the N-terminal Cys is not an aspartate (The Asp acts as a targeting signal to indicate that the lipoprotein should stay in the inner membrane)	lolA	GO:0002790,GO:0003674,GO:0005215,GO:0005575,GO:0005623,GO:0006810,GO:0008104,GO:0008150,GO:0008565,GO:0009306,GO:0009987,GO:0015031,GO:0015833,GO:0030288,GO:0030313,GO:0031975,GO:0032940,GO:0033036,GO:0034613,GO:0042597,GO:0042886,GO:0042953,GO:0042954,GO:0044464,GO:0044872,GO:0044873,GO:0044874,GO:0045184,GO:0046903,GO:0051179,GO:0051234,GO:0051641,GO:0070727,GO:0071702,GO:0071705,GO:0072321,GO:…	-	ko:K03634	-	-	-	-	ko00000	LolA
OHPGHOBH_00535	605577	606906	+	OHPGHOBH_00535	1049564.TevJSym_ah00200	1.34e-244	680	COG2256@1|root,COG2256@2|Bacteria,1MUVS@1224|Proteobacteria,1RPBY@1236|Gammaproteobacteria,1J4TM@118884|unclassified Gammaproteobacteria	1236|Gammaproteobacteria	L	ATPase related to the helicase subunit of the Holliday junction resolvase	rarA	GO:0005575,GO:0005622,GO:0005623,GO:0005657,GO:0005694,GO:0006139,GO:0006259,GO:0006260,GO:0006261,GO:0006310,GO:0006725,GO:0006807,GO:0008150,GO:0008152,GO:0009058,GO:0009059,GO:0009987,GO:0030894,GO:0032991,GO:0032993,GO:0034641,GO:0034645,GO:0043170,GO:0043226,GO:0043228,GO:0043229,GO:0043232,GO:0044237,GO:0044238,GO:0044249,GO:0044260,GO:0044422,GO:0044424,GO:0044427,GO:0044446,GO:0044464,GO:…	-	ko:K07478	-	-	-	-	ko00000	AAA,AAA_assoc_2,MgsA_C,RuvB_N
OHPGHOBH_00536	607353	607710	+	OHPGHOBH_00536	1182590.BN5_03246	6.34e-07	53.5	2DMIY@1|root,32RWI@2|Bacteria,1PPQ7@1224|Proteobacteria,1TBK3@1236|Gammaproteobacteria,1YHYP@136841|Pseudomonas aeruginosa group	1236|Gammaproteobacteria	S	CRISPR_assoc	-	-	-	ko:K19126	-	-	-	-	ko00000,ko02048	CRISPR_assoc
OHPGHOBH_00537	607735	608071	+	OHPGHOBH_00537	32042.PstZobell_18080	6.04e-45	153	28HAW@1|root,2Z7N4@2|Bacteria,1R5JH@1224|Proteobacteria,1RZWN@1236|Gammaproteobacteria,1Z2PT@136846|Pseudomonas stutzeri group	1236|Gammaproteobacteria	S	KilA-N	-	-	-	-	-	-	-	-	-	KilA-N
OHPGHOBH_00538	608084	608270	+	OHPGHOBH_00538	32042.PstZobell_18080	1.4e-18	83.2	28HAW@1|root,2Z7N4@2|Bacteria,1R5JH@1224|Proteobacteria,1RZWN@1236|Gammaproteobacteria,1Z2PT@136846|Pseudomonas stutzeri group	1236|Gammaproteobacteria	S	KilA-N	-	-	-	-	-	-	-	-	-	KilA-N
OHPGHOBH_00539	608269	608572	+	OHPGHOBH_00539	96561.Dole_2989	2.27e-39	139	COG1518@1|root,COG1518@2|Bacteria,1MUXH@1224|Proteobacteria,42MT5@68525|delta/epsilon subdivisions,2WJNG@28221|Deltaproteobacteria,2MK4G@213118|Desulfobacterales	28221|Deltaproteobacteria	L	CRISPR (clustered regularly interspaced short palindromic repeat), is an adaptive immune system that provides protection against mobile genetic elements (viruses, transposable elements and conjugative plasmids). CRISPR clusters contain spacers, sequences complementary to antecedent mobile elements, and target invading nucleic acids. CRISPR clusters are transcribed and processed into CRISPR RNA (c…	cas1	-	-	ko:K15342	-	-	-	-	ko00000,ko02048,ko03400	Cas_Cas1
OHPGHOBH_00540	608709	608862	+	OHPGHOBH_00540	1026882.MAMP_02705	2.61e-23	89.4	COG0847@1|root,COG0847@2|Bacteria,1N05B@1224|Proteobacteria,1S6XV@1236|Gammaproteobacteria	1236|Gammaproteobacteria	L	CRISPR-associated protein Cas2	ygbF	GO:0006139,GO:0006259,GO:0006725,GO:0006807,GO:0006996,GO:0008150,GO:0008152,GO:0009987,GO:0016043,GO:0034641,GO:0043170,GO:0043570,GO:0043571,GO:0044237,GO:0044238,GO:0044260,GO:0046483,GO:0051276,GO:0071704,GO:0071840,GO:0090304,GO:1901360	-	ko:K09951	-	-	-	-	ko00000,ko02048	Cas_Cas2CT1978
OHPGHOBH_00541	609012	609156	+
OHPGHOBH_00542	609299	611348	-	OHPGHOBH_00542	1049564.TevJSym_ar00390	1.6e-11	75.1	COG0666@1|root,COG0790@1|root,COG0666@2|Bacteria,COG0790@2|Bacteria,1N6ZB@1224|Proteobacteria	1224|Proteobacteria	S	COG0790 FOG TPR repeat, SEL1 subfamily	-	-	-	ko:K07126	-	-	-	-	ko00000	Sel1
OHPGHOBH_00543	611334	612654	-	OHPGHOBH_00543	1049564.TevJSym_ar00380	9.72e-201	569	COG0492@1|root,COG1145@1|root,COG0492@2|Bacteria,COG1145@2|Bacteria,1QYEW@1224|Proteobacteria,1T3PI@1236|Gammaproteobacteria,1JAK0@118884|unclassified Gammaproteobacteria	1236|Gammaproteobacteria	C	4Fe-4S binding domain	-	-	-	-	-	-	-	-	-	Fer4,Fer4_5,Pyr_redox_3
OHPGHOBH_00544	612936	613848	+	OHPGHOBH_00544	666681.M301_0434	7.54e-34	132	COG1142@1|root,COG1142@2|Bacteria,1RIXA@1224|Proteobacteria,2VRX3@28216|Betaproteobacteria	28216|Betaproteobacteria	C	4fe-4S ferredoxin, iron-sulfur binding domain protein	-	-	-	-	-	-	-	-	-	-
OHPGHOBH_00545	613881	615456	+	OHPGHOBH_00545	1278309.KB907099_gene2930	2.69e-152	452	COG0484@1|root,COG0484@2|Bacteria,1MXM9@1224|Proteobacteria,1T3FX@1236|Gammaproteobacteria	1236|Gammaproteobacteria	C	heat shock protein binding	-	-	-	-	-	-	-	-	-	Cytochrome_C7
OHPGHOBH_00546	615478	620419	+	OHPGHOBH_00546	1049564.TevJSym_ar00350	2.34e-20	107	COG0484@1|root,COG0484@2|Bacteria,1Q629@1224|Proteobacteria,1RQ6X@1236|Gammaproteobacteria	1236|Gammaproteobacteria	C	heat shock protein binding	-	-	-	-	-	-	-	-	-	-
OHPGHOBH_00547	620530	623113	+	OHPGHOBH_00547	1049564.TevJSym_ar00340	8.51e-176	526	COG1729@1|root,COG1729@2|Bacteria,1MZ7N@1224|Proteobacteria,1T3FY@1236|Gammaproteobacteria	1236|Gammaproteobacteria	S	Mediates coordination of peptidoglycan synthesis and outer membrane constriction during cell division	-	-	-	-	-	-	-	-	-	-
OHPGHOBH_00548	623316	623691	+	OHPGHOBH_00548	754476.Q7A_567	7.03e-46	151	COG0239@1|root,COG0239@2|Bacteria,1MZNH@1224|Proteobacteria,1S8RQ@1236|Gammaproteobacteria,460WA@72273|Thiotrichales	72273|Thiotrichales	D	Important for reducing fluoride concentration in the cell, thus reducing its toxicity	crcB	-	-	ko:K06199	-	-	-	-	ko00000,ko02000	CRCB
OHPGHOBH_00549	623687	623999	+	OHPGHOBH_00549	243233.MCA1930	4.7e-32	115	COG1993@1|root,COG1993@2|Bacteria,1N8TP@1224|Proteobacteria,1SDYH@1236|Gammaproteobacteria,1XFJY@135618|Methylococcales	135618|Methylococcales	S	Uncharacterized ACR, COG1993	-	-	-	ko:K09137	-	-	-	-	ko00000	DUF190
OHPGHOBH_00550	624002	625274	+	OHPGHOBH_00550	765913.ThidrDRAFT_1373	9.82e-231	644	COG0172@1|root,COG0172@2|Bacteria,1MUJF@1224|Proteobacteria,1RNAQ@1236|Gammaproteobacteria,1WX7U@135613|Chromatiales	135613|Chromatiales	J	Catalyzes the attachment of serine to tRNA(Ser). Is also able to aminoacylate tRNA(Sec) with serine, to form the misacylated tRNA L-seryl-tRNA(Sec), which will be further converted into selenocysteinyl-tRNA(Sec)	serS	-	6.1.1.11	ko:K01875	ko00970,map00970	M00359,M00360	R03662,R08218	RC00055,RC00523	ko00000,ko00001,ko00002,ko01000,ko01007,ko03016	Seryl_tRNA_N,tRNA-synt_2b
OHPGHOBH_00551	625422	625602	-	OHPGHOBH_00551	765912.Thimo_2329	1.35e-12	62.8	2E6PA@1|root,3319P@2|Bacteria,1NCA7@1224|Proteobacteria,1SEDT@1236|Gammaproteobacteria,1WZ90@135613|Chromatiales	135613|Chromatiales	-	-	-	-	-	-	-	-	-	-	-	-
OHPGHOBH_00552	625667	626339	-	OHPGHOBH_00552	572477.Alvin_1239	4.96e-75	234	COG0670@1|root,COG0670@2|Bacteria,1MU69@1224|Proteobacteria,1RRVZ@1236|Gammaproteobacteria,1WXSF@135613|Chromatiales	135613|Chromatiales	S	Belongs to the BI1 family	-	-	-	ko:K19416	-	M00742	-	-	ko00000,ko00002,ko02000	Bax1-I
OHPGHOBH_00554	627056	628226	+	OHPGHOBH_00554	1121439.dsat_0192	1.31e-252	696	COG3177@1|root,COG3177@2|Bacteria,1MV69@1224|Proteobacteria,42MWV@68525|delta/epsilon subdivisions,2WJJZ@28221|Deltaproteobacteria,2MA8G@213115|Desulfovibrionales	28221|Deltaproteobacteria	K	filamentation induced by cAMP protein Fic	-	-	-	-	-	-	-	-	-	Fic,Fic_N,HTH_24
OHPGHOBH_00555	628737	630681	-	OHPGHOBH_00555	998088.B565_3949	2.13e-49	192	COG0840@1|root,COG0840@2|Bacteria,1MU9B@1224|Proteobacteria,1RMH0@1236|Gammaproteobacteria,1Y5G5@135624|Aeromonadales	135624|Aeromonadales	NT	Methyl-accepting chemotaxis-like domains (chemotaxis sensory transducer).	-	-	-	ko:K03406	ko02020,ko02030,map02020,map02030	-	-	-	ko00000,ko00001,ko02035	HAMP,MCPsignal,dCache_3
OHPGHOBH_00556	630758	631655	-	OHPGHOBH_00556	1265505.ATUG01000002_gene1682	1.16e-130	380	COG3221@1|root,COG3221@2|Bacteria,1QVNP@1224|Proteobacteria,42S28@68525|delta/epsilon subdivisions,2WP33@28221|Deltaproteobacteria,2MN7E@213118|Desulfobacterales	28221|Deltaproteobacteria	P	ABC transporter, phosphonate, periplasmic substrate-binding protein	-	-	-	-	-	-	-	-	-	Phosphonate-bd
OHPGHOBH_00557	632321	633194	+	OHPGHOBH_00557	983545.Glaag_0453	7.25e-145	415	COG0501@1|root,COG0501@2|Bacteria,1MUV4@1224|Proteobacteria,1RMN0@1236|Gammaproteobacteria,464V0@72275|Alteromonadaceae	1236|Gammaproteobacteria	O	Belongs to the peptidase M48B family	htpX	GO:0003674,GO:0003824,GO:0004175,GO:0004222,GO:0005488,GO:0005575,GO:0005623,GO:0005886,GO:0006508,GO:0006807,GO:0006950,GO:0008150,GO:0008152,GO:0008233,GO:0008237,GO:0008270,GO:0009266,GO:0009408,GO:0009628,GO:0016020,GO:0016021,GO:0016787,GO:0019538,GO:0031224,GO:0043167,GO:0043169,GO:0043170,GO:0044238,GO:0044425,GO:0044464,GO:0046872,GO:0046914,GO:0050896,GO:0070011,GO:0071704,GO:0071944,GO:…	-	ko:K03799	-	M00743	-	-	ko00000,ko00002,ko01000,ko01002	Peptidase_M48
OHPGHOBH_00558	633305	634169	-	OHPGHOBH_00558	765913.ThidrDRAFT_3235	8.27e-64	209	2CJKB@1|root,33UAN@2|Bacteria,1NUQA@1224|Proteobacteria,1SN7A@1236|Gammaproteobacteria	1236|Gammaproteobacteria	G	PFAM Xylose isomerase, TIM barrel domain	-	-	-	-	-	-	-	-	-	-
OHPGHOBH_00559	634390	634672	-	OHPGHOBH_00559	690850.Desaf_1072	5.59e-30	109	COG0724@1|root,COG0724@2|Bacteria,1N6VR@1224|Proteobacteria,42UQP@68525|delta/epsilon subdivisions,2WQKU@28221|Deltaproteobacteria,2MGUH@213115|Desulfovibrionales	28221|Deltaproteobacteria	S	PFAM RNA recognition motif	-	-	-	-	-	-	-	-	-	RRM_1
OHPGHOBH_00560	635140	635359	+
OHPGHOBH_00561	635383	636046	+	OHPGHOBH_00561	1123401.JHYQ01000013_gene691	1.43e-77	239	COG0745@1|root,COG0745@2|Bacteria,1N0YI@1224|Proteobacteria,1RQQ3@1236|Gammaproteobacteria,460MZ@72273|Thiotrichales	72273|Thiotrichales	T	PFAM Response regulator receiver domain	-	-	-	ko:K02483,ko:K07666	ko02020,ko02024,map02020,map02024	M00453	-	-	ko00000,ko00001,ko00002,ko02022	Response_reg,Trans_reg_C
OHPGHOBH_00562	636069	637542	+	OHPGHOBH_00562	1182590.BN5_02843	4.43e-76	254	COG0642@1|root,COG2205@2|Bacteria,1N1Z2@1224|Proteobacteria,1RPG9@1236|Gammaproteobacteria,1YD2C@136841|Pseudomonas aeruginosa group	1236|Gammaproteobacteria	T	His Kinase A (phosphoacceptor) domain	qseC	-	2.7.13.3	ko:K02484,ko:K07645	ko02020,ko02024,map02020,map02024	M00453	-	-	ko00000,ko00001,ko00002,ko01000,ko01001,ko02022	2CSK_N,HATPase_c,HisKA
OHPGHOBH_00563	637563	638268	-	OHPGHOBH_00563	395493.BegalDRAFT_1318	8.8e-51	171	2C8AR@1|root,341QR@2|Bacteria,1NYPB@1224|Proteobacteria,1SQFU@1236|Gammaproteobacteria	1236|Gammaproteobacteria	-	-	-	-	-	-	-	-	-	-	-	-
OHPGHOBH_00564	638464	639475	-	OHPGHOBH_00564	870187.Thini_1055	8.66e-125	367	COG0429@1|root,COG0429@2|Bacteria,1MWV1@1224|Proteobacteria,1RN39@1236|Gammaproteobacteria,4632W@72273|Thiotrichales	72273|Thiotrichales	S	Serine aminopeptidase, S33	-	-	-	-	-	-	-	-	-	Abhydrolase_1,Hydrolase_4
OHPGHOBH_00565	639514	640168	-	OHPGHOBH_00565	266834.SMc03802	1.95e-41	147	COG2802@1|root,COG2802@2|Bacteria,1NV9N@1224|Proteobacteria,2TQZ4@28211|Alphaproteobacteria,4BB2S@82115|Rhizobiaceae	28211|Alphaproteobacteria	S	to the N-terminal domain of Lon protease	lonD	-	3.4.21.53	ko:K01338,ko:K07157	ko04112,map04112	-	-	-	ko00000,ko00001,ko01000,ko01002	LON_substr_bdg
OHPGHOBH_00566	640365	640776	+
OHPGHOBH_00567	641035	641440	+	OHPGHOBH_00567	1123514.KB905899_gene1163	3.66e-55	176	COG3743@1|root,COG3743@2|Bacteria,1RA3K@1224|Proteobacteria,1S9SF@1236|Gammaproteobacteria,462QA@72273|Thiotrichales	72273|Thiotrichales	S	Domain of unknown function (DUF4332)	-	-	-	-	-	-	-	-	-	DUF4332
OHPGHOBH_00568	641698	642382	+	OHPGHOBH_00568	396588.Tgr7_3069	5.7e-70	220	COG2738@1|root,COG2738@2|Bacteria,1RDJH@1224|Proteobacteria,1S4QY@1236|Gammaproteobacteria	1236|Gammaproteobacteria	S	Peptidase membrane zinc metallopeptidase	-	-	-	ko:K06973	-	-	-	-	ko00000	Zn_peptidase_2
OHPGHOBH_00569	642454	643072	+	OHPGHOBH_00569	717774.Marme_3451	5.17e-22	94.4	28J26@1|root,2Z8YT@2|Bacteria,1R7S5@1224|Proteobacteria,1RNDH@1236|Gammaproteobacteria,1XMRH@135619|Oceanospirillales	135619|Oceanospirillales	S	Protein of unknown function (DUF2914)	-	-	-	-	-	-	-	-	-	DUF2914
OHPGHOBH_00570	643110	645615	-	OHPGHOBH_00570	1144313.PMI10_01844	1.12e-08	68.2	COG0745@1|root,COG3292@1|root,COG5002@1|root,COG0745@2|Bacteria,COG3292@2|Bacteria,COG5002@2|Bacteria,4P0IA@976|Bacteroidetes,1HZEZ@117743|Flavobacteriia,2NS9E@237|Flavobacterium	976|Bacteroidetes	T	Histidine kinase-, DNA gyrase B-, and HSP90-like ATPase	-	-	-	-	-	-	-	-	-	HATPase_c,HTH_18,HisKA,Reg_prop,Response_reg,Y_Y_Y
OHPGHOBH_00571	646523	647435	+	OHPGHOBH_00571	1049564.TevJSym_ac01370	5.13e-89	274	COG1639@1|root,COG1639@2|Bacteria,1N7EN@1224|Proteobacteria,1RT8G@1236|Gammaproteobacteria,1J4P0@118884|unclassified Gammaproteobacteria	1236|Gammaproteobacteria	T	Signal transduction protein	-	-	6.3.1.2	ko:K01915	ko00220,ko00250,ko00630,ko00910,ko01100,ko01120,ko01230,ko02020,ko04217,ko04724,ko04727,map00220,map00250,map00630,map00910,map01100,map01120,map01230,map02020,map04217,map04724,map04727	-	R00253	RC00010,RC02798	ko00000,ko00001,ko01000,ko04147	HDOD
OHPGHOBH_00572	647610	648216	-	OHPGHOBH_00572	713586.KB900536_gene795	1.24e-72	225	COG0424@1|root,COG0424@2|Bacteria,1RDA9@1224|Proteobacteria,1S3TQ@1236|Gammaproteobacteria,1WX51@135613|Chromatiales	135613|Chromatiales	D	Maf-like protein	-	-	-	ko:K06287	-	-	-	-	ko00000	Maf
OHPGHOBH_00573	648479	648743	+	OHPGHOBH_00573	1117318.PRUB_24450	4.64e-05	45.4	COG3630@1|root,COG3630@2|Bacteria,1N4X0@1224|Proteobacteria,1S9SB@1236|Gammaproteobacteria,2Q3HW@267888|Pseudoalteromonadaceae	1236|Gammaproteobacteria	C	Oxaloacetate decarboxylase, gamma chain	oadG	-	4.1.1.3	ko:K01573	ko00620,ko01100,map00620,map01100	-	R00217	RC00040	ko00000,ko00001,ko01000,ko02000	OAD_gamma
OHPGHOBH_00574	648809	650612	+	OHPGHOBH_00574	2340.JV46_14860	2.82e-295	822	COG0511@1|root,COG5016@1|root,COG0511@2|Bacteria,COG5016@2|Bacteria,1QTTG@1224|Proteobacteria,1RNG6@1236|Gammaproteobacteria,1J4MJ@118884|unclassified Gammaproteobacteria	1236|Gammaproteobacteria	CI	COG5016 Pyruvate oxaloacetate carboxyltransferase	oadA	-	4.1.1.3	ko:K01571	ko00620,ko01100,map00620,map01100	-	R00217	RC00040	ko00000,ko00001,ko01000,ko02000	Biotin_lipoyl,HMGL-like,PYC_OADA
OHPGHOBH_00575	650613	651753	+	OHPGHOBH_00575	1049564.TevJSym_bc00090	3.17e-232	644	COG1883@1|root,COG1883@2|Bacteria,1MV0G@1224|Proteobacteria,1RP3W@1236|Gammaproteobacteria,1J570@118884|unclassified Gammaproteobacteria	1236|Gammaproteobacteria	C	Na -transporting methylmalonyl-CoA oxaloacetate decarboxylase, beta subunit	oadB	-	4.1.1.3	ko:K01572	ko00620,ko01100,map00620,map01100	-	R00217	RC00040	ko00000,ko00001,ko01000,ko02000	OAD_beta
OHPGHOBH_00576	651838	652366	+	OHPGHOBH_00576	626887.J057_19465	2.66e-28	110	COG1399@1|root,COG1399@2|Bacteria,1PGKW@1224|Proteobacteria,1RRK3@1236|Gammaproteobacteria,46873@72275|Alteromonadaceae	1236|Gammaproteobacteria	S	metal-binding, possibly nucleic acid-binding protein	yceD	GO:0005575,GO:0005622,GO:0005623,GO:0005737,GO:0005829,GO:0044424,GO:0044444,GO:0044464	-	ko:K07040	-	-	-	-	ko00000	DUF177
OHPGHOBH_00577	652402	652582	+	OHPGHOBH_00577	1049564.TevJSym_bc00110	1.74e-28	102	COG0333@1|root,COG0333@2|Bacteria,1N6RF@1224|Proteobacteria,1SC9G@1236|Gammaproteobacteria,1J6TX@118884|unclassified Gammaproteobacteria	1236|Gammaproteobacteria	J	Belongs to the bacterial ribosomal protein bL32 family	rpmF	GO:0000027,GO:0000302,GO:0003674,GO:0003735,GO:0005198,GO:0005575,GO:0005622,GO:0005623,GO:0005737,GO:0005829,GO:0005840,GO:0006412,GO:0006518,GO:0006807,GO:0006950,GO:0006979,GO:0006996,GO:0008150,GO:0008152,GO:0009058,GO:0009059,GO:0009314,GO:0009628,GO:0009987,GO:0010467,GO:0015934,GO:0016043,GO:0019538,GO:0022607,GO:0022613,GO:0022618,GO:0022625,GO:0022626,GO:0032991,GO:0034622,GO:0034641,GO:…	-	ko:K02911	ko03010,map03010	M00178	-	-	br01610,ko00000,ko00001,ko00002,ko03011,ko03029	Ribosomal_L32p
OHPGHOBH_00578	652677	653700	+	OHPGHOBH_00578	1049564.TevJSym_bc00120	1.01e-183	518	COG0416@1|root,COG0416@2|Bacteria,1MVM3@1224|Proteobacteria,1RM7R@1236|Gammaproteobacteria,1J57J@118884|unclassified Gammaproteobacteria	1236|Gammaproteobacteria	I	Catalyzes the reversible formation of acyl-phosphate (acyl-PO(4)) from acyl- acyl-carrier-protein (acyl-ACP). This enzyme utilizes acyl-ACP as fatty acyl donor, but not acyl-CoA	plsX	GO:0003674,GO:0003824,GO:0005575,GO:0005622,GO:0005623,GO:0005737,GO:0006629,GO:0006644,GO:0006793,GO:0006796,GO:0008150,GO:0008152,GO:0008610,GO:0008654,GO:0009058,GO:0009987,GO:0019637,GO:0044237,GO:0044238,GO:0044249,GO:0044255,GO:0044424,GO:0044464,GO:0071704,GO:0090407,GO:1901576	2.3.1.15	ko:K03621	ko00561,ko00564,ko01100,ko01110,map00561,map00564,map01100,map01110	M00089	R00851,R09380	RC00004,RC00039,RC00041	ko00000,ko00001,ko00002,ko01000,ko01004	FA_synthesis
OHPGHOBH_00579	653696	654665	+	OHPGHOBH_00579	1049564.TevJSym_bc00130	1.14e-194	544	COG0332@1|root,COG0332@2|Bacteria,1MU9N@1224|Proteobacteria,1RNIR@1236|Gammaproteobacteria,1J5D9@118884|unclassified Gammaproteobacteria	1236|Gammaproteobacteria	I	Catalyzes the condensation reaction of fatty acid synthesis by the addition to an acyl acceptor of two carbons from malonyl-ACP. Catalyzes the first condensation reaction which initiates fatty acid synthesis and may therefore play a role in governing the total rate of fatty acid production. Possesses both acetoacetyl-ACP synthase and acetyl transacylase activities. Its substrate specificity deter…	fabH	GO:0003674,GO:0003824,GO:0004312,GO:0004315,GO:0005575,GO:0005622,GO:0005623,GO:0005737,GO:0005829,GO:0006082,GO:0006629,GO:0006631,GO:0006633,GO:0008150,GO:0008152,GO:0008610,GO:0009058,GO:0009987,GO:0016053,GO:0016740,GO:0016746,GO:0016747,GO:0019752,GO:0032787,GO:0033818,GO:0043436,GO:0044237,GO:0044238,GO:0044249,GO:0044255,GO:0044281,GO:0044283,GO:0044424,GO:0044444,GO:0044464,GO:0046394,GO:…	2.3.1.180	ko:K00648	ko00061,ko01100,ko01212,map00061,map01100,map01212	M00082,M00083	R10707	RC00004,RC02729,RC02888	ko00000,ko00001,ko00002,ko01000,ko01004	ACP_syn_III,ACP_syn_III_C
OHPGHOBH_00580	654684	655626	+	OHPGHOBH_00580	357804.Ping_1088	2.41e-126	370	COG0331@1|root,COG0331@2|Bacteria,1MV6N@1224|Proteobacteria,1RNH3@1236|Gammaproteobacteria,2QHRV@267894|Psychromonadaceae	1236|Gammaproteobacteria	I	Acyl transferase domain	fabD	GO:0003674,GO:0003824,GO:0004312,GO:0004314,GO:0005575,GO:0005622,GO:0005623,GO:0005737,GO:0005829,GO:0006082,GO:0006629,GO:0006631,GO:0006633,GO:0008150,GO:0008152,GO:0008610,GO:0009058,GO:0009987,GO:0016053,GO:0016417,GO:0016419,GO:0016420,GO:0016740,GO:0016746,GO:0016747,GO:0019752,GO:0032787,GO:0043436,GO:0044237,GO:0044238,GO:0044249,GO:0044255,GO:0044281,GO:0044283,GO:0044424,GO:0044444,GO:…	2.3.1.39	ko:K00645	ko00061,ko00333,ko01100,ko01130,ko01212,map00061,map00333,map01100,map01130,map01212	M00082	R01626,R11671	RC00004,RC00039,RC02727	ko00000,ko00001,ko00002,ko01000,ko01004	Acyl_transf_1
OHPGHOBH_00581	655622	656366	+	OHPGHOBH_00581	292415.Tbd_1549	1.98e-104	310	COG1028@1|root,COG1028@2|Bacteria,1MU6X@1224|Proteobacteria,2VJ3S@28216|Betaproteobacteria,1KS53@119069|Hydrogenophilales	119069|Hydrogenophilales	IQ	Enoyl-(Acyl carrier protein) reductase	-	-	1.1.1.100	ko:K00059	ko00061,ko00333,ko00780,ko01040,ko01100,ko01130,ko01212,map00061,map00333,map00780,map01040,map01100,map01130,map01212	M00083,M00572	R04533,R04534,R04536,R04543,R04566,R04953,R04964,R07759,R07763,R10116,R10120,R11671	RC00029,RC00117	ko00000,ko00001,ko00002,ko01000,ko01004	adh_short_C2
OHPGHOBH_00582	656561	656795	+	OHPGHOBH_00582	207954.MED92_09696	3.45e-36	123	COG0236@1|root,COG0236@2|Bacteria,1MZ4P@1224|Proteobacteria,1S8X4@1236|Gammaproteobacteria,1XKH8@135619|Oceanospirillales	135619|Oceanospirillales	IQ	Carrier of the growing fatty acid chain in fatty acid biosynthesis	acpP	-	-	ko:K02078	-	-	-	-	ko00000,ko00001	PP-binding
OHPGHOBH_00583	656900	658139	+	OHPGHOBH_00583	1049564.TevJSym_bc00170	6.67e-267	734	COG0304@1|root,COG0304@2|Bacteria,1MU1X@1224|Proteobacteria,1RMDE@1236|Gammaproteobacteria,1J5M1@118884|unclassified Gammaproteobacteria	1236|Gammaproteobacteria	I	Catalyzes the condensation reaction of fatty acid synthesis by the addition to an acyl acceptor of two carbons from malonyl-ACP	fabF	GO:0003674,GO:0003824,GO:0004312,GO:0004315,GO:0006082,GO:0006629,GO:0006631,GO:0006633,GO:0008150,GO:0008152,GO:0008610,GO:0009058,GO:0009987,GO:0016053,GO:0016740,GO:0016746,GO:0016747,GO:0019752,GO:0032787,GO:0033817,GO:0043436,GO:0044237,GO:0044238,GO:0044249,GO:0044255,GO:0044281,GO:0044283,GO:0046394,GO:0071704,GO:0072330,GO:1901576	2.3.1.179	ko:K09458	ko00061,ko00780,ko01100,ko01212,map00061,map00780,map01100,map01212	M00083,M00572	R04355,R04726,R04952,R04957,R04960,R04963,R04968,R07762,R10115,R10119	RC00039,RC02728,RC02729,RC02888	ko00000,ko00001,ko00002,ko01000,ko01004	Ketoacyl-synt_C,ketoacyl-synt
OHPGHOBH_00584	658160	658979	+	OHPGHOBH_00584	765911.Thivi_0021	1.19e-79	248	COG0115@1|root,COG0115@2|Bacteria,1MZAK@1224|Proteobacteria,1RPPG@1236|Gammaproteobacteria,1WXUQ@135613|Chromatiales	135613|Chromatiales	EH	PFAM Aminotransferase, class IV	-	-	4.1.3.38	ko:K02619	ko00790,map00790	-	R05553	RC01843,RC02148	ko00000,ko00001,ko01000	Aminotran_4
OHPGHOBH_00585	659064	660060	+	OHPGHOBH_00585	1033802.SSPSH_003047	2.21e-104	316	COG1559@1|root,COG1559@2|Bacteria,1MUQF@1224|Proteobacteria,1RMWD@1236|Gammaproteobacteria	1236|Gammaproteobacteria	F	Functions as a peptidoglycan terminase that cleaves nascent peptidoglycan strands endolytically to terminate their elongation	mltG	GO:0000270,GO:0003674,GO:0003824,GO:0005575,GO:0005623,GO:0005886,GO:0005887,GO:0006022,GO:0006807,GO:0008150,GO:0008152,GO:0008932,GO:0008933,GO:0016020,GO:0016021,GO:0016740,GO:0016757,GO:0030203,GO:0030288,GO:0030313,GO:0031224,GO:0031226,GO:0031975,GO:0042597,GO:0043170,GO:0044425,GO:0044459,GO:0044464,GO:0061783,GO:0071704,GO:0071944,GO:1901135,GO:1901564	-	ko:K07082	-	-	-	-	ko00000	YceG
OHPGHOBH_00586	660056	660701	+	OHPGHOBH_00586	2340.JV46_14720	3.41e-84	255	COG0125@1|root,COG0125@2|Bacteria,1MV9C@1224|Proteobacteria,1S26C@1236|Gammaproteobacteria,1J5UI@118884|unclassified Gammaproteobacteria	1236|Gammaproteobacteria	F	Phosphorylation of dTMP to form dTDP in both de novo and salvage pathways of dTTP synthesis	tmk	GO:0003674,GO:0003824,GO:0004798,GO:0005575,GO:0005622,GO:0005623,GO:0005737,GO:0005829,GO:0006139,GO:0006220,GO:0006221,GO:0006227,GO:0006233,GO:0006235,GO:0006725,GO:0006753,GO:0006793,GO:0006796,GO:0006807,GO:0008150,GO:0008152,GO:0009041,GO:0009058,GO:0009117,GO:0009123,GO:0009132,GO:0009133,GO:0009138,GO:0009139,GO:0009141,GO:0009142,GO:0009147,GO:0009148,GO:0009165,GO:0009186,GO:0009189,GO:…	2.7.4.9	ko:K00943	ko00240,ko01100,map00240,map01100	M00053	R02094,R02098	RC00002	ko00000,ko00001,ko00002,ko01000	Thymidylate_kin
OHPGHOBH_00587	660693	661698	+	OHPGHOBH_00587	1000565.METUNv1_00904	4.06e-47	169	COG0470@1|root,COG0470@2|Bacteria,1MY1W@1224|Proteobacteria,2VNED@28216|Betaproteobacteria,2KUK8@206389|Rhodocyclales	206389|Rhodocyclales	L	DNA polymerase III	holB	-	2.7.7.7	ko:K02341	ko00230,ko00240,ko01100,ko03030,ko03430,ko03440,map00230,map00240,map01100,map03030,map03430,map03440	M00260	R00375,R00376,R00377,R00378	RC02795	ko00000,ko00001,ko00002,ko01000,ko03032,ko03400	DNA_pol3_delta2
OHPGHOBH_00588	661713	662061	+	OHPGHOBH_00588	1049564.TevJSym_bc00220	7.48e-69	209	COG3215@1|root,COG3215@2|Bacteria,1RGWZ@1224|Proteobacteria,1S4YE@1236|Gammaproteobacteria,1J6FI@118884|unclassified Gammaproteobacteria	1236|Gammaproteobacteria	NU	PilZ domain	pilZ	-	-	ko:K02676	-	-	-	-	ko00000,ko02035,ko02044	PilZ
OHPGHOBH_00589	662165	662945	+	OHPGHOBH_00589	1049564.TevJSym_bc00230	1.21e-135	389	COG0084@1|root,COG0084@2|Bacteria,1MUC0@1224|Proteobacteria,1RP6E@1236|Gammaproteobacteria,1J4XC@118884|unclassified Gammaproteobacteria	1236|Gammaproteobacteria	L	COG0084 Mg-dependent DNase	ycfH	GO:0003674,GO:0003824,GO:0004518,GO:0004536,GO:0005575,GO:0005622,GO:0005623,GO:0005737,GO:0005829,GO:0006139,GO:0006259,GO:0006308,GO:0006725,GO:0006807,GO:0008150,GO:0008152,GO:0009056,GO:0009057,GO:0009987,GO:0016787,GO:0016788,GO:0019439,GO:0034641,GO:0034655,GO:0043170,GO:0044237,GO:0044238,GO:0044248,GO:0044260,GO:0044265,GO:0044270,GO:0044424,GO:0044444,GO:0044464,GO:0046483,GO:0046700,GO:…	-	ko:K03424	-	-	-	-	ko00000,ko01000	TatD_DNase
OHPGHOBH_00590	664396	666265	-	OHPGHOBH_00590	1049564.TevJSym_bc00240	2.18e-275	772	COG1022@1|root,COG1022@2|Bacteria,1MU4D@1224|Proteobacteria,1RPNE@1236|Gammaproteobacteria,1J5PE@118884|unclassified Gammaproteobacteria	1236|Gammaproteobacteria	I	AMP-binding enzyme	-	-	6.2.1.3	ko:K01897	ko00061,ko00071,ko01100,ko01212,ko02024,ko03320,ko04146,ko04216,ko04714,ko04920,map00061,map00071,map01100,map01212,map02024,map03320,map04146,map04216,map04714,map04920	M00086	R01280	RC00004,RC00014	ko00000,ko00001,ko00002,ko01000,ko01004,ko04147	AMP-binding
OHPGHOBH_00591	666264	668292	-	OHPGHOBH_00591	768671.ThimaDRAFT_0203	2.52e-247	707	COG1024@1|root,COG1250@1|root,COG1024@2|Bacteria,COG1250@2|Bacteria,1MU9P@1224|Proteobacteria,1RMZ8@1236|Gammaproteobacteria,1WXWN@135613|Chromatiales	135613|Chromatiales	I	PFAM 3-hydroxyacyl-CoA dehydrogenase	-	-	1.1.1.35,4.2.1.17,5.1.2.3	ko:K01782	ko00071,ko00280,ko00281,ko00310,ko00362,ko00380,ko00410,ko00640,ko00650,ko00903,ko00930,ko01040,ko01100,ko01110,ko01120,ko01130,ko01200,ko01212,map00071,map00280,map00281,map00310,map00362,map00380,map00410,map00640,map00650,map00903,map00930,map01040,map01100,map01110,map01120,map01130,map01200,map01212	M00032,M00087	R01975,R03026,R03045,R03276,R04137,R04170,R04203,R04204,R04224,R04737,R04738,R04739,R04740,R04741,R04744,R04745,R04746,R04748,R04749,R05066,R05305,R06411,R06412,R06941,R06942,R07935,R07951,R08093,R08094	RC00029,RC00099,RC00117,RC00241,RC00525,RC00831,RC00834,RC00896,RC01086,RC01095,RC01098,RC01103,RC01217,RC02115	ko00000,ko00001,ko00002,ko01000	3HCDH,3HCDH_N,ECH_1
OHPGHOBH_00592	668288	669590	-	OHPGHOBH_00592	156889.Mmc1_3557	1.26e-165	479	COG0183@1|root,COG0183@2|Bacteria,1MU5G@1224|Proteobacteria,2TUX3@28211|Alphaproteobacteria	28211|Alphaproteobacteria	I	Belongs to the thiolase family	-	-	2.3.1.9	ko:K00626	ko00071,ko00072,ko00280,ko00310,ko00362,ko00380,ko00620,ko00630,ko00640,ko00650,ko00720,ko00900,ko01100,ko01110,ko01120,ko01130,ko01200,ko01212,ko02020,map00071,map00072,map00280,map00310,map00362,map00380,map00620,map00630,map00640,map00650,map00720,map00900,map01100,map01110,map01120,map01130,map01200,map01212,map02020	M00088,M00095,M00373,M00374,M00375	R00238,R01177	RC00004,RC00326	ko00000,ko00001,ko00002,ko01000,ko04147	Thiolase_C,Thiolase_N
OHPGHOBH_00593	669630	672114	-	OHPGHOBH_00593	1255043.TVNIR_1034	0	917	COG1960@1|root,COG1960@2|Bacteria,1MUDR@1224|Proteobacteria,1RPM5@1236|Gammaproteobacteria,1WX1D@135613|Chromatiales	135613|Chromatiales	I	acyl-CoA dehydrogenase	-	-	-	ko:K06445	ko00071,ko01100,ko01212,map00071,map01100,map01212	M00087	R01175,R01279,R03777,R03857,R03990,R04751,R04754	RC00052,RC00076	ko00000,ko00001,ko00002,ko01000	Acyl-CoA_dh_1,Acyl-CoA_dh_M,Acyl-CoA_dh_N,DUF1974
OHPGHOBH_00594	672110	673073	-	OHPGHOBH_00594	1049564.TevJSym_bc00290	1.28e-153	440	28JXP@1|root,2Z9N4@2|Bacteria,1MXG4@1224|Proteobacteria,1S2DJ@1236|Gammaproteobacteria	1236|Gammaproteobacteria	S	Permuted papain-like amidase enzyme, YaeF/YiiX, C92 family	-	-	-	-	-	-	-	-	-	Peptidase_C92
OHPGHOBH_00595	673607	674261	-	OHPGHOBH_00595	349521.HCH_06899	1.36e-79	243	COG3738@1|root,COG3738@2|Bacteria,1RE1M@1224|Proteobacteria,1S44B@1236|Gammaproteobacteria,1XP2W@135619|Oceanospirillales	135619|Oceanospirillales	S	Domain of unknown function (DUF1287)	-	-	-	ko:K09974	-	-	-	-	ko00000	DUF1287
OHPGHOBH_00596	674371	674512	-
OHPGHOBH_00597	674913	676023	-	OHPGHOBH_00597	1049564.TevJSym_bc00300	5.57e-220	612	COG0409@1|root,COG0409@2|Bacteria,1MU1F@1224|Proteobacteria,1RRTQ@1236|Gammaproteobacteria,1J9VF@118884|unclassified Gammaproteobacteria	1236|Gammaproteobacteria	O	Hydrogenase formation hypA family	hypD	GO:0003674,GO:0005488,GO:0005506,GO:0006464,GO:0006807,GO:0008144,GO:0008150,GO:0008152,GO:0009987,GO:0010467,GO:0019538,GO:0036211,GO:0042165,GO:0043167,GO:0043169,GO:0043170,GO:0043412,GO:0044237,GO:0044238,GO:0044260,GO:0044267,GO:0046872,GO:0046914,GO:0048037,GO:0051536,GO:0051539,GO:0051540,GO:0051604,GO:0070025,GO:0071704,GO:1901564	-	ko:K04654	-	-	-	-	ko00000	HypD
OHPGHOBH_00598	676034	676823	-	OHPGHOBH_00598	1049564.TevJSym_bc00310	4.72e-127	368	COG0378@1|root,COG0378@2|Bacteria,1MVBD@1224|Proteobacteria,1RN9Y@1236|Gammaproteobacteria	1236|Gammaproteobacteria	KO	Hydrogenase accessory protein HypB	hypB	-	-	ko:K04652	-	-	-	-	ko00000,ko03110	cobW
OHPGHOBH_00599	676836	677190	-	OHPGHOBH_00599	1049564.TevJSym_bc00320	2.94e-51	164	COG0375@1|root,COG0375@2|Bacteria,1MZJH@1224|Proteobacteria,1S5WG@1236|Gammaproteobacteria	1236|Gammaproteobacteria	S	Probably plays a role in a hydrogenase nickel cofactor insertion step	hypA	GO:0003674,GO:0005488,GO:0005575,GO:0005622,GO:0005623,GO:0005886,GO:0006807,GO:0008150,GO:0008152,GO:0008270,GO:0009898,GO:0010467,GO:0016020,GO:0016151,GO:0019538,GO:0019897,GO:0019898,GO:0031234,GO:0043167,GO:0043169,GO:0043170,GO:0044238,GO:0044424,GO:0044425,GO:0044459,GO:0044464,GO:0046872,GO:0046914,GO:0051604,GO:0071704,GO:0071944,GO:0098552,GO:0098562,GO:1901564	-	ko:K04651	-	-	-	-	ko00000,ko03110	HypA
OHPGHOBH_00600	677182	677425	-	OHPGHOBH_00600	1049564.TevJSym_bc00330	6.41e-42	138	COG0298@1|root,COG0298@2|Bacteria,1QKV6@1224|Proteobacteria,1SE6V@1236|Gammaproteobacteria	1236|Gammaproteobacteria	O	TIGRFAM hydrogenase assembly chaperone hypC hupF	hypC	-	-	ko:K04653	-	-	-	-	ko00000	HupF_HypC
OHPGHOBH_00601	677477	677978	+	OHPGHOBH_00601	395493.BegalDRAFT_1279	3.77e-40	140	COG0680@1|root,COG0680@2|Bacteria,1N3AS@1224|Proteobacteria,1SZPN@1236|Gammaproteobacteria	1236|Gammaproteobacteria	C	Hydrogenase maturation protease	-	-	-	ko:K03605	-	-	-	-	ko00000,ko01000,ko01002	HycI
OHPGHOBH_00602	678236	678665	+	OHPGHOBH_00602	1049564.TevJSym_bc00350	1.01e-32	119	2DNYF@1|root,32ZSU@2|Bacteria,1N8ZB@1224|Proteobacteria,1S5ZH@1236|Gammaproteobacteria	1236|Gammaproteobacteria	S	PFAM HupH hydrogenase expression protein	-	-	-	ko:K03618	-	-	-	-	ko00000	HupH_C
OHPGHOBH_00603	678685	679792	+	OHPGHOBH_00603	1049564.TevJSym_bc00360	1.38e-233	646	COG1740@1|root,COG1740@2|Bacteria,1MWAC@1224|Proteobacteria,1RNTJ@1236|Gammaproteobacteria,1JB7M@118884|unclassified Gammaproteobacteria	1236|Gammaproteobacteria	C	NiFe/NiFeSe hydrogenase small subunit C-terminal	-	-	1.12.99.6	ko:K06282	ko00633,ko01120,map00633,map01120	-	R08034	RC00250	ko00000,ko00001,ko01000	NiFe_hyd_SSU_C,Oxidored_q6
OHPGHOBH_00604	679788	680451	+	OHPGHOBH_00604	1049564.TevJSym_bc00370	4e-119	344	COG2181@1|root,COG2181@2|Bacteria,1QQCT@1224|Proteobacteria,1RRNM@1236|Gammaproteobacteria	1236|Gammaproteobacteria	C	nitrate reductase activity	-	-	-	-	-	-	-	-	-	-
OHPGHOBH_00605	680447	681716	+	OHPGHOBH_00605	1049564.TevJSym_bc00380	1.94e-259	716	COG0247@1|root,COG0247@2|Bacteria,1MUMH@1224|Proteobacteria,1RNBY@1236|Gammaproteobacteria,1JBG6@118884|unclassified Gammaproteobacteria	1236|Gammaproteobacteria	C	Cysteine-rich domain	dgcB	-	-	ko:K21834	-	-	-	-	ko00000	CCG,DUF3483,Fer4_8
OHPGHOBH_00606	681761	683483	+	OHPGHOBH_00606	1049564.TevJSym_bc00390	0	1071	COG0374@1|root,COG0374@2|Bacteria,1MWFJ@1224|Proteobacteria,1RMC3@1236|Gammaproteobacteria,1JARP@118884|unclassified Gammaproteobacteria	1236|Gammaproteobacteria	C	Nickel-dependent hydrogenase	hydB	-	1.12.5.1,1.12.99.6	ko:K05922,ko:K06281	ko00633,ko01120,map00633,map01120	-	R08034	RC00250	ko00000,ko00001,ko01000	NiFeSe_Hases
OHPGHOBH_00607	684915	685479	+	OHPGHOBH_00607	697282.Mettu_3968	5.22e-63	199	COG3658@1|root,COG3658@2|Bacteria,1RIG7@1224|Proteobacteria,1S4KI@1236|Gammaproteobacteria,1XFME@135618|Methylococcales	135618|Methylococcales	C	Cytochrome b/b6/petB	-	-	-	-	-	-	-	-	-	Ni_hydr_CYTB
OHPGHOBH_00608	685483	685882	+	OHPGHOBH_00608	314345.SPV1_01617	7.46e-47	154	COG2010@1|root,COG2010@2|Bacteria,1N1Z3@1224|Proteobacteria	1224|Proteobacteria	C	Domain of unknown function (DUF1924)	shp	-	-	-	-	-	-	-	-	DUF1924
OHPGHOBH_00609	685896	686490	+	OHPGHOBH_00609	1049564.TevJSym_ae00870	1.38e-56	183	COG3658@1|root,COG3658@2|Bacteria,1N28F@1224|Proteobacteria,1S2S2@1236|Gammaproteobacteria,1J75E@118884|unclassified Gammaproteobacteria	1236|Gammaproteobacteria	C	Dihaem cytochrome c	-	-	-	-	-	-	-	-	-	DHC
OHPGHOBH_00610	686493	686802	+	OHPGHOBH_00610	1049564.TevJSym_ab00810	4.31e-17	76.6	COG3212@1|root,COG3212@2|Bacteria,1Q8UQ@1224|Proteobacteria,1SF54@1236|Gammaproteobacteria,1JBP3@118884|unclassified Gammaproteobacteria	1236|Gammaproteobacteria	S	Peptidase propeptide and YPEB domain	-	-	-	-	-	-	-	-	-	PepSY
OHPGHOBH_00611	686804	687473	+	OHPGHOBH_00611	2340.JV46_08940	1.67e-107	315	COG0745@1|root,COG0745@2|Bacteria,1N0YI@1224|Proteobacteria,1S0IN@1236|Gammaproteobacteria,1JA2Q@118884|unclassified Gammaproteobacteria	1236|Gammaproteobacteria	K	Transcriptional regulatory protein, C terminal	IV02_26825	-	-	-	-	-	-	-	-	Response_reg,Trans_reg_C
OHPGHOBH_00612	687766	689035	+	OHPGHOBH_00612	870187.Thini_1591	3.12e-85	271	COG0642@1|root,COG0642@2|Bacteria,1MX6R@1224|Proteobacteria,1RPMH@1236|Gammaproteobacteria,463VX@72273|Thiotrichales	72273|Thiotrichales	T	Histidine kinase-, DNA gyrase B-, and HSP90-like ATPase	-	-	-	-	-	-	-	-	-	HATPase_c
OHPGHOBH_00613	689057	689606	-	OHPGHOBH_00613	870187.Thini_1463	0.000535	47.4	COG2197@1|root,COG2197@2|Bacteria,1RGXD@1224|Proteobacteria,1S3QG@1236|Gammaproteobacteria,462U3@72273|Thiotrichales	72273|Thiotrichales	K	COGs COG2197 Response regulator containing a CheY-like receiver domain and an HTH DNA-binding domain	-	-	-	-	-	-	-	-	-	GerE,Response_reg
OHPGHOBH_00614	689690	690803	-	OHPGHOBH_00614	690850.Desaf_0933	3.81e-57	197	2DN8B@1|root,32W2U@2|Bacteria,1R03I@1224|Proteobacteria	1224|Proteobacteria	-	-	-	-	-	-	-	-	-	-	-	-
OHPGHOBH_00615	691379	692525	+	OHPGHOBH_00615	1125863.JAFN01000001_gene2859	6.26e-34	136	COG3203@1|root,COG3203@2|Bacteria,1MYQ7@1224|Proteobacteria,42T92@68525|delta/epsilon subdivisions,2WPUE@28221|Deltaproteobacteria	28221|Deltaproteobacteria	M	Forms passive diffusion pores that allow small molecular weight hydrophilic materials across the outer membrane	-	-	-	-	-	-	-	-	-	Porin_O_P
OHPGHOBH_00616	692621	693071	+	OHPGHOBH_00616	743720.Psefu_3244	0.000138	47.4	29WJ8@1|root,30I5G@2|Bacteria,1PVCN@1224|Proteobacteria,1TM73@1236|Gammaproteobacteria,1YZ5W@136845|Pseudomonas putida group	1236|Gammaproteobacteria	-	-	-	-	-	ko:K19168	-	-	-	-	ko00000,ko02048	-
OHPGHOBH_00617	693055	694678	-	OHPGHOBH_00617	2340.JV46_25220	5.21e-273	760	COG0029@1|root,COG0029@2|Bacteria,1RBQW@1224|Proteobacteria,1RMMD@1236|Gammaproteobacteria,1J59P@118884|unclassified Gammaproteobacteria	1236|Gammaproteobacteria	H	Catalyzes the oxidation of L-aspartate to iminoaspartate	nadB	GO:0000166,GO:0001716,GO:0003674,GO:0003824,GO:0005488,GO:0005575,GO:0005622,GO:0005623,GO:0005737,GO:0005829,GO:0006082,GO:0006139,GO:0006520,GO:0006531,GO:0006725,GO:0006732,GO:0006733,GO:0006734,GO:0006753,GO:0006793,GO:0006796,GO:0006807,GO:0008150,GO:0008152,GO:0008734,GO:0009058,GO:0009066,GO:0009108,GO:0009117,GO:0009165,GO:0009435,GO:0009987,GO:0015922,GO:0016491,GO:0016638,GO:0016641,GO:…	1.4.3.16	ko:K00278	ko00250,ko00760,ko01100,map00250,map00760,map01100	M00115	R00357,R00481	RC00006,RC02566	ko00000,ko00001,ko00002,ko01000	FAD_binding_2,Succ_DH_flav_C
OHPGHOBH_00618	694830	695457	+	OHPGHOBH_00618	1049564.TevJSym_ah00300	9.06e-111	322	COG1595@1|root,COG1595@2|Bacteria,1MX7T@1224|Proteobacteria,1RN64@1236|Gammaproteobacteria,1J5Q9@118884|unclassified Gammaproteobacteria	1236|Gammaproteobacteria	K	Belongs to the sigma-70 factor family. ECF subfamily	rpoE	GO:0005575,GO:0005622,GO:0005623,GO:0005737,GO:0006355,GO:0006950,GO:0006970,GO:0008150,GO:0009266,GO:0009628,GO:0009889,GO:0010468,GO:0010556,GO:0019219,GO:0019222,GO:0031323,GO:0031326,GO:0044424,GO:0044464,GO:0050789,GO:0050794,GO:0050896,GO:0051171,GO:0051252,GO:0060255,GO:0065007,GO:0080090,GO:1903506,GO:2000112,GO:2001141	-	ko:K03088	-	-	-	-	ko00000,ko03021	Sigma70_r2,Sigma70_r4_2
OHPGHOBH_00619	695474	696047	+	OHPGHOBH_00619	1049564.TevJSym_ah00310	1.55e-46	158	COG3073@1|root,COG3073@2|Bacteria,1N9FN@1224|Proteobacteria,1SWYJ@1236|Gammaproteobacteria,1J6IG@118884|unclassified Gammaproteobacteria	1236|Gammaproteobacteria	T	Anti sigma-E protein RseA, N-terminal domain	-	-	-	ko:K03597	-	-	-	-	ko00000,ko03021	RseA_N
OHPGHOBH_00620	696065	697055	+	OHPGHOBH_00620	1049564.TevJSym_ah00320	5.11e-105	317	COG3026@1|root,COG3026@2|Bacteria,1MUQ8@1224|Proteobacteria,1RNF3@1236|Gammaproteobacteria,1J65J@118884|unclassified Gammaproteobacteria	1236|Gammaproteobacteria	T	MucB/RseB C-terminal domain	rseB	GO:0003674,GO:0005488,GO:0005515,GO:0005575,GO:0005623,GO:0030288,GO:0030313,GO:0031975,GO:0042597,GO:0042802,GO:0044464,GO:0045152	-	ko:K03598	-	-	-	-	ko00000,ko03021	MucB_RseB,MucB_RseB_C
OHPGHOBH_00621	697051	697522	+	OHPGHOBH_00621	1396858.Q666_09970	3.86e-14	72.8	COG3086@1|root,COG3086@2|Bacteria,1N6QS@1224|Proteobacteria,1SCTM@1236|Gammaproteobacteria,468GR@72275|Alteromonadaceae	1236|Gammaproteobacteria	T	COG3086 Positive regulator of sigma E activity	rseC	GO:0005575,GO:0005623,GO:0005886,GO:0006950,GO:0006979,GO:0008150,GO:0016020,GO:0044464,GO:0050896,GO:0071944	-	ko:K03803	-	-	-	-	ko00000,ko03021	RseC_MucC
OHPGHOBH_00622	697580	699020	+	OHPGHOBH_00622	1049564.TevJSym_ah00340	9.76e-218	615	COG0265@1|root,COG0265@2|Bacteria,1MU63@1224|Proteobacteria,1RN9T@1236|Gammaproteobacteria,1J4K6@118884|unclassified Gammaproteobacteria	1236|Gammaproteobacteria	O	Belongs to the peptidase S1C family	mucD	GO:0003674,GO:0003824,GO:0004175,GO:0004252,GO:0005575,GO:0005623,GO:0006508,GO:0006807,GO:0008150,GO:0008152,GO:0008233,GO:0008236,GO:0016787,GO:0017171,GO:0019538,GO:0030288,GO:0030313,GO:0031975,GO:0042597,GO:0043170,GO:0044238,GO:0044464,GO:0070011,GO:0071704,GO:0140096,GO:1901564	3.4.21.107	ko:K04771	ko01503,ko02020,map01503,map02020	M00728	-	-	ko00000,ko00001,ko00002,ko01000,ko01002,ko03110	PDZ_2,Trypsin_2
OHPGHOBH_00623	699000	699255	+	OHPGHOBH_00623	1502852.FG94_00824	1.55e-08	54.3	COG0695@1|root,COG0695@2|Bacteria,1N82H@1224|Proteobacteria,2VWG7@28216|Betaproteobacteria,4794P@75682|Oxalobacteraceae	28216|Betaproteobacteria	O	Glutaredoxin-like domain (DUF836)	-	-	-	-	-	-	-	-	-	DUF836
OHPGHOBH_00624	699349	701155	+	OHPGHOBH_00624	1049564.TevJSym_ah00360	0	1018	COG0481@1|root,COG0481@2|Bacteria,1MVZA@1224|Proteobacteria,1RPFB@1236|Gammaproteobacteria,1J4DD@118884|unclassified Gammaproteobacteria	1236|Gammaproteobacteria	M	Required for accurate and efficient protein synthesis under certain stress conditions. May act as a fidelity factor of the translation reaction, by catalyzing a one-codon backward translocation of tRNAs on improperly translocated ribosomes. Back- translocation proceeds from a post-translocation (POST) complex to a pre-translocation (PRE) complex, thus giving elongation factor G a second chance to…	lepA	-	-	ko:K03596	ko05134,map05134	-	-	-	ko00000,ko00001	EFG_C,EFG_II,GTP_EFTU,GTP_EFTU_D2,LepA_C
OHPGHOBH_00625	701219	702068	+	OHPGHOBH_00625	1049564.TevJSym_ah00370	8.19e-149	424	COG0681@1|root,COG0681@2|Bacteria,1MXUF@1224|Proteobacteria,1RMHI@1236|Gammaproteobacteria,1J5QR@118884|unclassified Gammaproteobacteria	1236|Gammaproteobacteria	U	Belongs to the peptidase S26 family	lepB	GO:0005575,GO:0005623,GO:0005886,GO:0016020,GO:0044464,GO:0071944	3.4.21.89	ko:K03100	ko02024,ko03060,map02024,map03060	-	-	-	ko00000,ko00001,ko01000,ko01002	Peptidase_S24,Peptidase_S26
OHPGHOBH_00626	702223	702598	+	OHPGHOBH_00626	1552758.NC00_06180	5.78e-18	80.9	COG4969@1|root,COG4969@2|Bacteria,1N71K@1224|Proteobacteria,1SCYD@1236|Gammaproteobacteria,1X76E@135614|Xanthomonadales	135614|Xanthomonadales	NU	Domain of unknown function (DUF4845)	-	-	-	-	-	-	-	-	-	DUF4845
OHPGHOBH_00627	702594	703272	+	OHPGHOBH_00627	1121878.AUGL01000007_gene1190	3.71e-80	246	COG0571@1|root,COG0571@2|Bacteria,1MUQ6@1224|Proteobacteria,1RN0C@1236|Gammaproteobacteria	1236|Gammaproteobacteria	J	Digests double-stranded RNA. Involved in the processing of primary rRNA transcript to yield the immediate precursors to the large and small rRNAs (23S and 16S). Processes some mRNAs, and tRNAs when they are encoded in the rRNA operon. Processes pre- crRNA and tracrRNA of type II CRISPR loci if present in the organism	rnc	GO:0000287,GO:0003674,GO:0003676,GO:0003723,GO:0003725,GO:0003824,GO:0004518,GO:0004519,GO:0004521,GO:0004525,GO:0004540,GO:0005488,GO:0005515,GO:0005575,GO:0005622,GO:0005623,GO:0005737,GO:0005829,GO:0006139,GO:0006364,GO:0006396,GO:0006397,GO:0006725,GO:0006807,GO:0008150,GO:0008152,GO:0009987,GO:0010467,GO:0016070,GO:0016071,GO:0016072,GO:0016787,GO:0016788,GO:0016891,GO:0016893,GO:0019899,GO:…	3.1.26.3	ko:K03685	ko03008,ko05205,map03008,map05205	-	-	-	ko00000,ko00001,ko01000,ko03009,ko03019,ko03036	Ribonucleas_3_3,dsrm
OHPGHOBH_00628	703264	704161	+	OHPGHOBH_00628	1049564.TevJSym_ah00400	1.13e-159	453	COG1159@1|root,COG1159@2|Bacteria,1MUKT@1224|Proteobacteria,1RN3A@1236|Gammaproteobacteria,1J4EI@118884|unclassified Gammaproteobacteria	1236|Gammaproteobacteria	S	An essential GTPase that binds both GDP and GTP, with rapid nucleotide exchange. Plays a role in 16S rRNA processing and 30S ribosomal subunit biogenesis and possibly also in cell cycle regulation and energy metabolism	era	GO:0000166,GO:0001882,GO:0001883,GO:0003674,GO:0003676,GO:0003723,GO:0003824,GO:0003924,GO:0005488,GO:0005525,GO:0005575,GO:0005622,GO:0005623,GO:0005737,GO:0005829,GO:0005886,GO:0006464,GO:0006468,GO:0006793,GO:0006796,GO:0006807,GO:0008150,GO:0008152,GO:0009898,GO:0009987,GO:0016020,GO:0016310,GO:0016462,GO:0016787,GO:0016817,GO:0016818,GO:0017076,GO:0017111,GO:0019001,GO:0019538,GO:0019843,GO:…	-	ko:K03595	-	-	-	-	ko00000,ko03009,ko03029	KH_2,MMR_HSR1
OHPGHOBH_00629	704251	704959	+	OHPGHOBH_00629	1049564.TevJSym_ah00410	1.09e-86	263	COG1381@1|root,COG1381@2|Bacteria,1RHIC@1224|Proteobacteria,1RN8Y@1236|Gammaproteobacteria,1J6DG@118884|unclassified Gammaproteobacteria	1236|Gammaproteobacteria	L	Involved in DNA repair and RecF pathway recombination	recO	GO:0008150,GO:0009314,GO:0009628,GO:0050896	-	ko:K03584	ko03440,map03440	-	-	-	ko00000,ko00001,ko03400	RecO_C,RecO_N
OHPGHOBH_00630	705089	705818	+	OHPGHOBH_00630	1049564.TevJSym_ah00420	9.16e-132	378	COG0854@1|root,COG0854@2|Bacteria,1MU9W@1224|Proteobacteria,1RMS5@1236|Gammaproteobacteria,1J5F1@118884|unclassified Gammaproteobacteria	1236|Gammaproteobacteria	H	Catalyzes the complicated ring closure reaction between the two acyclic compounds 1-deoxy-D-xylulose-5-phosphate (DXP) and 3-amino-2-oxopropyl phosphate (1-amino-acetone-3-phosphate or AAP) to form pyridoxine 5'-phosphate (PNP) and inorganic phosphate	pdxJ	GO:0003674,GO:0003824,GO:0005488,GO:0005515,GO:0005575,GO:0005622,GO:0005623,GO:0005737,GO:0005829,GO:0006725,GO:0006766,GO:0006767,GO:0006807,GO:0008150,GO:0008152,GO:0008614,GO:0008615,GO:0009058,GO:0009110,GO:0009987,GO:0016740,GO:0016769,GO:0017144,GO:0018130,GO:0019438,GO:0033856,GO:0034641,GO:0042364,GO:0042802,GO:0042816,GO:0042819,GO:0044237,GO:0044249,GO:0044271,GO:0044281,GO:0044283,GO:…	2.6.99.2	ko:K03474	ko00750,ko01100,map00750,map01100	M00124	R05838	RC01476	ko00000,ko00001,ko00002,ko01000	PdxJ
OHPGHOBH_00631	706105	707089	-	OHPGHOBH_00631	290512.Paes_1618	5.15e-131	384	COG1808@1|root,COG1808@2|Bacteria,1FEKP@1090|Chlorobi	1090|Chlorobi	S	Domain of unknown function (DUF389)	-	-	-	-	-	-	-	-	-	DUF389
OHPGHOBH_00632	707160	707949	-	OHPGHOBH_00632	326442.PSHAa1697	2.49e-14	78.6	COG0421@1|root,COG0421@2|Bacteria,1R3I2@1224|Proteobacteria,1RU7U@1236|Gammaproteobacteria,2PZWX@267888|Pseudoalteromonadaceae	1236|Gammaproteobacteria	E	cog0421, spermidine synthase	-	-	-	-	-	-	-	-	-	-
OHPGHOBH_00633	708074	708503	-	OHPGHOBH_00633	504728.K649_07700	1.11e-51	167	COG2905@1|root,COG2905@2|Bacteria,1WJV4@1297|Deinococcus-Thermus	1297|Deinococcus-Thermus	T	signal-transduction protein containing cAMP-binding and CBS domains	-	-	-	-	-	-	-	-	-	CBS
OHPGHOBH_00634	708690	709584	+	OHPGHOBH_00634	1049564.TevJSym_ah00440	7.2e-174	489	COG0031@1|root,COG0031@2|Bacteria,1MUBE@1224|Proteobacteria,1RN6J@1236|Gammaproteobacteria,1J502@118884|unclassified Gammaproteobacteria	1236|Gammaproteobacteria	E	Belongs to the cysteine synthase cystathionine beta- synthase family	cysM	GO:0000096,GO:0000097,GO:0003674,GO:0003824,GO:0004124,GO:0005488,GO:0005575,GO:0005622,GO:0005623,GO:0005737,GO:0006082,GO:0006520,GO:0006534,GO:0006535,GO:0006563,GO:0006790,GO:0006807,GO:0008144,GO:0008150,GO:0008152,GO:0008652,GO:0009058,GO:0009069,GO:0009070,GO:0009987,GO:0016053,GO:0016740,GO:0016765,GO:0016829,GO:0016846,GO:0019344,GO:0019752,GO:0019842,GO:0030170,GO:0036094,GO:0043167,GO:…	2.5.1.47	ko:K12339	ko00270,ko00920,ko01100,ko01110,ko01120,ko01130,ko01200,ko01230,map00270,map00920,map01100,map01110,map01120,map01130,map01200,map01230	M00021	R00897,R03132,R03601,R04859	RC00020,RC02814,RC02821,RC02876	ko00000,ko00001,ko00002,ko01000	PALP
OHPGHOBH_00635	709586	710921	+	OHPGHOBH_00635	1049564.TevJSym_ah00480	2.1e-228	639	COG2265@1|root,COG2265@2|Bacteria,1MV3A@1224|Proteobacteria,1RN1D@1236|Gammaproteobacteria,1J5T0@118884|unclassified Gammaproteobacteria	1236|Gammaproteobacteria	J	Belongs to the class I-like SAM-binding methyltransferase superfamily. RNA M5U methyltransferase family	rlmD	GO:0000154,GO:0001510,GO:0003674,GO:0003824,GO:0005488,GO:0006139,GO:0006364,GO:0006396,GO:0006725,GO:0006807,GO:0008150,GO:0008152,GO:0008168,GO:0008169,GO:0008173,GO:0008649,GO:0008757,GO:0009451,GO:0009987,GO:0010467,GO:0016070,GO:0016072,GO:0016436,GO:0016740,GO:0016741,GO:0022613,GO:0031167,GO:0032259,GO:0034470,GO:0034641,GO:0034660,GO:0042254,GO:0043170,GO:0043412,GO:0043414,GO:0044085,GO:…	2.1.1.190	ko:K03215	-	-	-	-	ko00000,ko01000,ko03009	TRAM,tRNA_U5-meth_tr
OHPGHOBH_00636	710924	711392	+	OHPGHOBH_00636	349124.Hhal_1263	3.33e-59	187	COG2954@1|root,COG2954@2|Bacteria,1RI38@1224|Proteobacteria,1S77V@1236|Gammaproteobacteria,1WYAI@135613|Chromatiales	135613|Chromatiales	S	PFAM Adenylate cyclase	-	-	4.6.1.1	ko:K01768	ko00230,ko02025,ko04113,ko04213,map00230,map02025,map04113,map04213	M00695	R00089,R00434	RC00295	ko00000,ko00001,ko00002,ko01000	CYTH
OHPGHOBH_00637	711396	712920	+	OHPGHOBH_00637	631362.Thi970DRAFT_01524	8.64e-191	550	COG0747@1|root,COG0747@2|Bacteria,1MUZH@1224|Proteobacteria,1RNES@1236|Gammaproteobacteria,1X2HE@135613|Chromatiales	135613|Chromatiales	E	PFAM Bacterial extracellular solute-binding proteins, family 5 Middle	-	-	-	ko:K02035	ko02024,map02024	M00239	-	-	ko00000,ko00001,ko00002,ko02000	SBP_bac_5
OHPGHOBH_00638	712894	713380	+	OHPGHOBH_00638	572477.Alvin_1858	4.14e-67	208	COG1376@1|root,COG1376@2|Bacteria,1RHBG@1224|Proteobacteria,1S6DY@1236|Gammaproteobacteria,1X25T@135613|Chromatiales	135613|Chromatiales	S	PFAM ErfK YbiS YcfS YnhG family protein	-	-	-	-	-	-	-	-	-	YkuD
OHPGHOBH_00639	713394	714306	+	OHPGHOBH_00639	323261.Noc_2185	2.88e-145	417	COG0601@1|root,COG0601@2|Bacteria,1MU8Z@1224|Proteobacteria,1RNJ1@1236|Gammaproteobacteria,1WW7F@135613|Chromatiales	135613|Chromatiales	EP	PFAM Binding-protein-dependent transport	-	-	-	ko:K02033	ko02024,map02024	M00239	-	-	ko00000,ko00001,ko00002,ko02000	BPD_transp_1
OHPGHOBH_00640	714305	715100	+	OHPGHOBH_00640	105559.Nwat_0902	3.24e-110	325	COG1173@1|root,COG1173@2|Bacteria,1MW3R@1224|Proteobacteria,1SYJC@1236|Gammaproteobacteria,1WW83@135613|Chromatiales	135613|Chromatiales	P	PFAM binding-protein-dependent transport systems inner membrane component	-	-	-	ko:K02034	ko02024,map02024	M00239	-	-	ko00000,ko00001,ko00002,ko02000	BPD_transp_1
OHPGHOBH_00641	715151	715559	-	OHPGHOBH_00641	1049564.TevJSym_ah00540	2.02e-42	143	COG1580@1|root,COG1580@2|Bacteria,1ND67@1224|Proteobacteria,1SDZM@1236|Gammaproteobacteria,1J7DH@118884|unclassified Gammaproteobacteria	1236|Gammaproteobacteria	N	Controls the rotational direction of flagella during chemotaxis	-	-	-	ko:K02415	-	-	-	-	ko00000,ko02035	FliL
OHPGHOBH_00642	715748	716798	+	OHPGHOBH_00642	1049564.TevJSym_ah00550	1.63e-175	498	COG1472@1|root,COG1472@2|Bacteria,1MVAJ@1224|Proteobacteria,1RMQF@1236|Gammaproteobacteria,1J5G8@118884|unclassified Gammaproteobacteria	1236|Gammaproteobacteria	G	Plays a role in peptidoglycan recycling by cleaving the terminal beta-1,4-linked N-acetylglucosamine (GlcNAc) from peptide-linked peptidoglycan fragments, giving rise to free GlcNAc, anhydro-N-acetylmuramic acid and anhydro-N-acetylmuramic acid-linked peptides	nagZ	GO:0000270,GO:0003674,GO:0003824,GO:0004553,GO:0004563,GO:0005575,GO:0005622,GO:0005623,GO:0005737,GO:0005829,GO:0006022,GO:0006807,GO:0008150,GO:0008152,GO:0009254,GO:0009273,GO:0009987,GO:0015929,GO:0016787,GO:0016798,GO:0030203,GO:0042546,GO:0043170,GO:0044085,GO:0044424,GO:0044444,GO:0044464,GO:0071554,GO:0071704,GO:0071840,GO:1901135,GO:1901564	3.2.1.52	ko:K01207	ko00520,ko00531,ko01100,ko01501,map00520,map00531,map01100,map01501	M00628	R00022,R05963,R07809,R07810,R10831	RC00049	ko00000,ko00001,ko00002,ko01000	Glyco_hydro_3
OHPGHOBH_00643	716903	717455	+	OHPGHOBH_00643	398767.Glov_1031	1.8e-57	185	COG0634@1|root,COG0634@2|Bacteria,1NRT8@1224|Proteobacteria	1224|Proteobacteria	F	Belongs to the purine pyrimidine phosphoribosyltransferase family	hpt	GO:0000287,GO:0003674,GO:0003824,GO:0004422,GO:0005488,GO:0005575,GO:0005622,GO:0005623,GO:0005737,GO:0005829,GO:0006139,GO:0006163,GO:0006164,GO:0006166,GO:0006177,GO:0006188,GO:0006725,GO:0006753,GO:0006793,GO:0006796,GO:0006807,GO:0008150,GO:0008152,GO:0009058,GO:0009116,GO:0009117,GO:0009119,GO:0009123,GO:0009124,GO:0009126,GO:0009127,GO:0009150,GO:0009152,GO:0009156,GO:0009161,GO:0009163,GO:…	2.4.2.8	ko:K00760	ko00230,ko00983,ko01100,ko01110,map00230,map00983,map01100,map01110	-	R00190,R01132,R01229,R02142,R08237,R08238,R08245	RC00063,RC00122	ko00000,ko00001,ko01000	Pribosyltran
OHPGHOBH_00644	717686	718127	+	OHPGHOBH_00644	1049564.TevJSym_ah00570	1.15e-62	196	COG3945@1|root,COG3945@2|Bacteria,1RBVC@1224|Proteobacteria,1S2ZK@1236|Gammaproteobacteria	1236|Gammaproteobacteria	S	Hemerythrin HHE cation binding domain	-	-	-	-	-	-	-	-	-	Hemerythrin
OHPGHOBH_00645	718585	719191	+	OHPGHOBH_00645	1049564.TevJSym_ah00580	2.02e-121	348	COG0450@1|root,COG0450@2|Bacteria,1MWPY@1224|Proteobacteria,1RN4S@1236|Gammaproteobacteria,1J4D9@118884|unclassified Gammaproteobacteria	1236|Gammaproteobacteria	O	COG0450 Peroxiredoxin	tsaA	-	1.11.1.15	ko:K03386	ko04214,map04214	-	-	-	ko00000,ko00001,ko01000,ko04147	1-cysPrx_C,AhpC-TSA
OHPGHOBH_00646	719275	720022	+	OHPGHOBH_00646	1049564.TevJSym_ah00590	3.2e-125	362	COG0005@1|root,COG0005@2|Bacteria,1MUWW@1224|Proteobacteria,1RS0S@1236|Gammaproteobacteria,1J5PC@118884|unclassified Gammaproteobacteria	1236|Gammaproteobacteria	F	Catalyzes the reversible phosphorylation of S-methyl-5'- thioinosine (MTI) to hypoxanthine and 5-methylthioribose-1- phosphate. Involved in the breakdown of S-methyl-5'-thioadenosine (MTA), a major by-product of polyamine biosynthesis. Catabolism of (MTA) occurs via deamination to MTI and phosphorolysis to hypoxanthine	xapA	GO:0003674,GO:0003824,GO:0004731,GO:0005488,GO:0005515,GO:0005575,GO:0005622,GO:0005623,GO:0005737,GO:0006139,GO:0006148,GO:0006149,GO:0006152,GO:0006161,GO:0006725,GO:0006807,GO:0008150,GO:0008152,GO:0008477,GO:0008617,GO:0009056,GO:0009116,GO:0009119,GO:0009120,GO:0009164,GO:0009987,GO:0015949,GO:0016043,GO:0016740,GO:0016757,GO:0016763,GO:0016787,GO:0016798,GO:0016799,GO:0019439,GO:0022607,GO:…	2.4.2.1,2.4.2.28,2.4.2.44	ko:K00772,ko:K03783,ko:K03815,ko:K19696	ko00230,ko00240,ko00270,ko00760,ko01100,ko01110,map00230,map00240,map00270,map00760,map01100,map01110	M00034	R01402,R01561,R01863,R01969,R02147,R02294,R02295,R02297,R02484,R02557,R02748,R08368,R09668,R10244	RC00033,RC00063,RC00122,RC02819	ko00000,ko00001,ko00002,ko01000	PNP_UDP_1
OHPGHOBH_00647	720047	720734	+	OHPGHOBH_00647	1049564.TevJSym_ah00600	5.51e-37	135	COG0790@1|root,COG0790@2|Bacteria,1NCWX@1224|Proteobacteria,1SHI6@1236|Gammaproteobacteria	1236|Gammaproteobacteria	S	COG0790 FOG TPR repeat, SEL1 subfamily	-	-	-	ko:K07126	-	-	-	-	ko00000	Sel1
OHPGHOBH_00648	720979	722257	+
OHPGHOBH_00649	722345	722846	-	OHPGHOBH_00649	290397.Adeh_0828	3.94e-72	222	COG2077@1|root,COG2077@2|Bacteria,1RAJ9@1224|Proteobacteria,42RE8@68525|delta/epsilon subdivisions,2WNA5@28221|Deltaproteobacteria	28221|Deltaproteobacteria	O	Thiol-specific peroxidase that catalyzes the reduction of hydrogen peroxide and organic hydroperoxides to water and alcohols, respectively. Plays a role in cell protection against oxidative stress by detoxifying peroxides	tpx	-	1.11.1.15	ko:K11065	-	-	-	-	ko00000,ko01000	AhpC-TSA,Redoxin
OHPGHOBH_00650	723159	723945	-	OHPGHOBH_00650	290398.Csal_2267	8.23e-47	163	2C6PZ@1|root,2Z7SD@2|Bacteria,1R982@1224|Proteobacteria,1RSMU@1236|Gammaproteobacteria	1236|Gammaproteobacteria	-	-	-	-	-	-	-	-	-	-	-	-
OHPGHOBH_00651	724284	726084	+	OHPGHOBH_00651	1321778.HMPREF1982_02018	5.03e-55	204	COG0515@1|root,COG0515@2|Bacteria,1TP3F@1239|Firmicutes,2492G@186801|Clostridia,2683T@186813|unclassified Clostridiales	186801|Clostridia	KLT	Protein kinase domain	prkC	-	2.7.11.1	ko:K12132	-	-	-	-	ko00000,ko01000,ko01001	PASTA,Pkinase
OHPGHOBH_00652	726200	727172	+	OHPGHOBH_00652	1288494.EBAPG3_5880	6.73e-84	263	COG0726@1|root,COG0726@2|Bacteria,1MVKH@1224|Proteobacteria,2VIWN@28216|Betaproteobacteria,372SU@32003|Nitrosomonadales	28216|Betaproteobacteria	G	Polysaccharide deacetylase	-	-	-	-	-	-	-	-	-	Polysacc_deac_1
OHPGHOBH_00653	727180	728092	+
OHPGHOBH_00654	728114	728348	-
OHPGHOBH_00655	728730	729498	+	OHPGHOBH_00655	1125973.JNLC01000013_gene3933	2.94e-94	284	COG0179@1|root,COG0179@2|Bacteria,1QUQP@1224|Proteobacteria,2TWGE@28211|Alphaproteobacteria,3JR43@41294|Bradyrhizobiaceae	28211|Alphaproteobacteria	Q	Domain of unknown function (DUF2437)	MA20_15150	-	-	-	-	-	-	-	-	DUF2437,FAA_hydrolase
OHPGHOBH_00656	729547	730285	-	OHPGHOBH_00656	1123401.JHYQ01000014_gene862	4e-50	171	COG0730@1|root,COG0730@2|Bacteria,1MX4T@1224|Proteobacteria,1S132@1236|Gammaproteobacteria,46339@72273|Thiotrichales	72273|Thiotrichales	S	Sulfite exporter TauE/SafE	-	-	-	-	-	-	-	-	-	TauE
OHPGHOBH_00657	730685	730997	-	OHPGHOBH_00657	870187.Thini_3621	7.71e-52	166	28PZA@1|root,2ZCIS@2|Bacteria,1RCMD@1224|Proteobacteria,1SEW0@1236|Gammaproteobacteria	1236|Gammaproteobacteria	-	-	-	-	-	-	-	-	-	-	-	-
OHPGHOBH_00658	731282	732584	-	OHPGHOBH_00658	396595.TK90_0072	1.33e-22	105	COG1652@1|root,COG1652@2|Bacteria,1RJQP@1224|Proteobacteria,1SCDJ@1236|Gammaproteobacteria,1X11X@135613|Chromatiales	135613|Chromatiales	S	Lysin motif	-	-	-	-	-	-	-	-	-	LysM,TPR_2,TPR_8
OHPGHOBH_00659	732647	733403	-	OHPGHOBH_00659	686340.Metal_3082	9.1e-51	181	COG0631@1|root,COG3913@1|root,COG0631@2|Bacteria,COG3913@2|Bacteria,1R7UF@1224|Proteobacteria,1S4U5@1236|Gammaproteobacteria,1XG5S@135618|Methylococcales	135618|Methylococcales	T	Serine/threonine phosphatases, family 2C, catalytic domain	-	-	-	ko:K11890	ko02025,map02025	-	-	-	ko00000,ko00001,ko02044	DUF2094,PP2C_2
OHPGHOBH_00660	733399	734170	-	OHPGHOBH_00660	765913.ThidrDRAFT_2268	4.01e-74	233	COG3913@1|root,COG3913@2|Bacteria,1N01G@1224|Proteobacteria,1S6EQ@1236|Gammaproteobacteria,1WYTI@135613|Chromatiales	135613|Chromatiales	S	Uncharacterized protein conserved in bacteria (DUF2094)	-	-	-	ko:K11890	ko02025,map02025	-	-	-	ko00000,ko00001,ko02044	DUF2094
OHPGHOBH_00661	734175	737757	-	OHPGHOBH_00661	765913.ThidrDRAFT_2269	0	1021	COG3523@1|root,COG3523@2|Bacteria,1MV3D@1224|Proteobacteria,1RPQ2@1236|Gammaproteobacteria,1WX08@135613|Chromatiales	135613|Chromatiales	S	ImcF-related N-terminal domain	-	-	-	ko:K11891	ko02025,ko03070,map02025,map03070	M00334	-	-	ko00000,ko00001,ko00002,ko02044	IcmF-related,IcmF_C,ImcF-related_N
OHPGHOBH_00662	737772	739095	-	OHPGHOBH_00662	1116472.MGMO_120c00460	1.96e-103	321	COG1360@1|root,COG3455@1|root,COG1360@2|Bacteria,COG3455@2|Bacteria,1MU13@1224|Proteobacteria,1THNA@1236|Gammaproteobacteria,1XF0Q@135618|Methylococcales	135618|Methylococcales	N	TIGRFAM Type IV VI secretion system	-	-	-	ko:K11892	ko03070,map03070	M00334	-	-	ko00000,ko00001,ko00002,ko02044	DotU,OmpA
OHPGHOBH_00663	739094	740429	-	OHPGHOBH_00663	1234364.AMSF01000056_gene1213	1.24e-145	429	COG3522@1|root,COG3522@2|Bacteria,1MXKE@1224|Proteobacteria,1RNCB@1236|Gammaproteobacteria,1X4E5@135614|Xanthomonadales	135614|Xanthomonadales	S	type VI secretion protein	-	-	-	ko:K11893	ko02025,map02025	M00334	-	-	ko00000,ko00001,ko00002,ko02044	T6SS_VasE
OHPGHOBH_00664	740438	740900	-	OHPGHOBH_00664	977880.RALTA_A0618	2.98e-26	104	COG3521@1|root,COG3521@2|Bacteria,1N80I@1224|Proteobacteria,2VWGG@28216|Betaproteobacteria,1K88C@119060|Burkholderiaceae	28216|Betaproteobacteria	S	TIGRFAM type VI secretion lipoprotein, VC_A0113 family	-	-	-	ko:K11906	ko03070,map03070	M00334	-	-	ko00000,ko00001,ko00002,ko02044	T6SS-SciN
OHPGHOBH_00665	740912	742451	-	OHPGHOBH_00665	399739.Pmen_2320	1.07e-65	227	COG1716@1|root,COG3456@1|root,COG1716@2|Bacteria,COG3456@2|Bacteria,1R3R7@1224|Proteobacteria,1S0GX@1236|Gammaproteobacteria,1YKU4@136841|Pseudomonas aeruginosa group	1236|Gammaproteobacteria	T	Type VI secretion	fha1	-	-	ko:K07169,ko:K11894,ko:K11913	ko02025,ko03070,map02025,map03070	-	-	-	ko00000,ko00001,ko02044	FHA
OHPGHOBH_00666	742481	745226	-	OHPGHOBH_00666	530564.Psta_1838	0	1290	COG0542@1|root,COG0542@2|Bacteria,2IWVE@203682|Planctomycetes	203682|Planctomycetes	O	TIGRFAM type VI secretion ATPase, ClpV1 family	-	-	-	ko:K11907	ko02025,ko03070,map02025,map03070	M00334	-	-	ko00000,ko00001,ko00002,ko02044	AAA,AAA_2,ClpB_D2-small
OHPGHOBH_00667	745222	746263	-	OHPGHOBH_00667	765913.ThidrDRAFT_2287	6.9e-131	384	COG3520@1|root,COG3520@2|Bacteria,1MWVS@1224|Proteobacteria,1RRTG@1236|Gammaproteobacteria,1WY56@135613|Chromatiales	135613|Chromatiales	S	Pfam:T6SS_VasB	-	-	-	ko:K11895	ko02025,map02025	M00334	-	-	ko00000,ko00001,ko00002,ko02044	T6SS_TssG
OHPGHOBH_00668	746226	748098	-	OHPGHOBH_00668	1219375.CM002139_gene20	2.25e-223	641	COG3519@1|root,COG3519@2|Bacteria,1MUY4@1224|Proteobacteria,1RPK4@1236|Gammaproteobacteria,1X4C2@135614|Xanthomonadales	135614|Xanthomonadales	S	type VI secretion protein	-	-	-	ko:K11896	-	M00334	-	-	ko00000,ko00002,ko02044	T6SS_TssF
OHPGHOBH_00669	748102	748618	-	OHPGHOBH_00669	765913.ThidrDRAFT_2285	1.14e-59	190	COG3518@1|root,COG3518@2|Bacteria,1RF51@1224|Proteobacteria,1S7ZZ@1236|Gammaproteobacteria,1WYU6@135613|Chromatiales	135613|Chromatiales	S	TIGRFAM Type VI secretion system, lysozyme-related	-	-	-	ko:K11897	-	M00334	-	-	ko00000,ko00002,ko02044	GPW_gp25
OHPGHOBH_00670	748645	749455	-	OHPGHOBH_00670	1342299.Z947_1124	1.87e-95	288	COG4455@1|root,COG4455@2|Bacteria,1MWHI@1224|Proteobacteria,2TX82@28211|Alphaproteobacteria,3ZWI5@60136|Sulfitobacter	28211|Alphaproteobacteria	S	ImpE protein	-	-	-	ko:K11898	-	-	-	-	ko00000,ko02044	ImpE,TPR_19
OHPGHOBH_00671	749614	750103	-	OHPGHOBH_00671	438753.AZC_2591	6.1e-17	80.5	COG3157@1|root,COG3157@2|Bacteria,1RCKW@1224|Proteobacteria,2U61Q@28211|Alphaproteobacteria	28211|Alphaproteobacteria	S	Type VI secretion system effector, Hcp	-	-	-	ko:K11903	ko02025,ko03070,map02025,map03070	M00334	-	-	ko00000,ko00001,ko00002,ko02044	T6SS_HCP
OHPGHOBH_00672	750137	751637	-	OHPGHOBH_00672	530564.Psta_1832	5.47e-296	815	COG3517@1|root,COG3517@2|Bacteria,2IXI1@203682|Planctomycetes	203682|Planctomycetes	S	TIGRFAM type VI secretion protein, EvpB VC_A0108 family	-	-	-	ko:K11900	ko02025,map02025	M00334	-	-	ko00000,ko00001,ko00002,ko02044	VipB
OHPGHOBH_00673	751640	752171	-	OHPGHOBH_00673	765913.ThidrDRAFT_2281	9.06e-91	269	COG3516@1|root,COG3516@2|Bacteria,1RAZQ@1224|Proteobacteria,1RY42@1236|Gammaproteobacteria,1WYEI@135613|Chromatiales	135613|Chromatiales	S	Type VI secretion protein, VC_A0107 family	-	-	-	ko:K11901	ko02025,map02025	M00334	-	-	ko00000,ko00001,ko00002,ko02044	T6SS_VipA
OHPGHOBH_00674	752249	753296	-	OHPGHOBH_00674	765911.Thivi_2291	2.92e-82	261	COG3515@1|root,COG3515@2|Bacteria,1NK35@1224|Proteobacteria,1RQHZ@1236|Gammaproteobacteria,1WYRE@135613|Chromatiales	135613|Chromatiales	S	ImpA, N-terminal, type VI secretion system	-	-	-	ko:K11902	ko02025,map02025	M00334	-	-	ko00000,ko00001,ko00002,ko02044	ImpA_N
OHPGHOBH_00675	753601	755002	-	OHPGHOBH_00675	1415756.JQMY01000001_gene324	5.23e-21	104	COG3517@1|root,COG3517@2|Bacteria,1NAN0@1224|Proteobacteria,2U1MD@28211|Alphaproteobacteria,2PDTR@252301|Oceanicola	28211|Alphaproteobacteria	S	Type VI secretion protein, EvpB/VC_A0108, tail sheath	-	-	-	ko:K11900	ko02025,map02025	M00334	-	-	ko00000,ko00001,ko00002,ko02044	T6SS_VipA,VipB
OHPGHOBH_00676	755325	757488	+	OHPGHOBH_00676	1114970.PSF113_2885	3.18e-217	634	COG3501@1|root,COG3501@2|Bacteria,1MU7Q@1224|Proteobacteria,1RMZS@1236|Gammaproteobacteria,1YMYR@136843|Pseudomonas fluorescens group	1236|Gammaproteobacteria	U	type VI secretion system	-	-	-	ko:K11904	ko03070,map03070	M00334	-	-	ko00000,ko00001,ko00002,ko02044	Gp5_C,Phage_GPD
OHPGHOBH_00677	757525	757996	+	OHPGHOBH_00677	448385.sce5023	1.38e-35	129	2CMCS@1|root,32SEB@2|Bacteria,1N3SA@1224|Proteobacteria,43569@68525|delta/epsilon subdivisions,2WZHD@28221|Deltaproteobacteria,2Z25I@29|Myxococcales	28221|Deltaproteobacteria	-	-	-	-	-	-	-	-	-	-	-	-
OHPGHOBH_00678	758030	759266	+	OHPGHOBH_00678	314278.NB231_12149	7.05e-105	323	COG1413@1|root,COG1413@2|Bacteria,1NUN2@1224|Proteobacteria,1RYE5@1236|Gammaproteobacteria	1236|Gammaproteobacteria	C	lyase activity	-	-	-	-	-	-	-	-	-	HEAT_2
OHPGHOBH_00679	759278	759449	+
OHPGHOBH_00680	759457	760087	+	OHPGHOBH_00680	1396141.BATP01000024_gene840	6.72e-23	99	COG5661@1|root,COG5661@2|Bacteria	2|Bacteria	-	-	-	-	-	-	-	-	-	-	-	DUF922
OHPGHOBH_00681	760100	760586	-	OHPGHOBH_00681	492774.JQMB01000012_gene584	8.4e-34	124	COG3153@1|root,COG3153@2|Bacteria,1QU4W@1224|Proteobacteria,2TVZP@28211|Alphaproteobacteria,4B7P6@82115|Rhizobiaceae	28211|Alphaproteobacteria	S	acetyltransferase	-	-	-	-	-	-	-	-	-	Acetyltransf_1
OHPGHOBH_00682	760706	761471	+	OHPGHOBH_00682	1205680.CAKO01000026_gene4586	9.77e-39	142	COG0727@1|root,COG0727@2|Bacteria,1NPI2@1224|Proteobacteria	1224|Proteobacteria	S	Putative zinc- or iron-chelating domain	-	-	-	-	-	-	-	-	-	CxxCxxCC
OHPGHOBH_00683	761509	763879	-	OHPGHOBH_00683	247639.MGP2080_06327	4.52e-92	321	COG2885@1|root,COG3468@1|root,COG4447@1|root,COG2885@2|Bacteria,COG3468@2|Bacteria,COG4447@2|Bacteria,1R4WG@1224|Proteobacteria,1RZN8@1236|Gammaproteobacteria	1236|Gammaproteobacteria	M	Belongs to the ompA family	-	-	-	ko:K03286	-	-	-	-	ko00000,ko02000	OMP_b-brl,OmpA,TSP_3
OHPGHOBH_00684	764162	766859	-	OHPGHOBH_00684	247639.MGP2080_06327	4.4e-90	318	COG2885@1|root,COG3468@1|root,COG4447@1|root,COG2885@2|Bacteria,COG3468@2|Bacteria,COG4447@2|Bacteria,1R4WG@1224|Proteobacteria,1RZN8@1236|Gammaproteobacteria	1236|Gammaproteobacteria	M	Belongs to the ompA family	-	-	-	ko:K03286	-	-	-	-	ko00000,ko02000	OMP_b-brl,OmpA,TSP_3
OHPGHOBH_00685	767307	770094	-	OHPGHOBH_00685	472759.Nhal_0829	6.3e-153	480	COG0790@1|root,COG1196@1|root,COG4249@1|root,COG0790@2|Bacteria,COG1196@2|Bacteria,COG4249@2|Bacteria,1MWPA@1224|Proteobacteria,1RRKA@1236|Gammaproteobacteria,1WYPE@135613|Chromatiales	135613|Chromatiales	D	Sel1 domain protein repeat-containing protein	-	-	-	ko:K07126	-	-	-	-	ko00000	Peptidase_C14,Sel1
OHPGHOBH_00686	770179	771028	+	OHPGHOBH_00686	765911.Thivi_4534	2.16e-64	210	COG3319@1|root,COG3319@2|Bacteria,1QXY7@1224|Proteobacteria,1T3K5@1236|Gammaproteobacteria,1X2VD@135613|Chromatiales	135613|Chromatiales	Q	Alpha/beta hydrolase family	-	-	-	-	-	-	-	-	-	-
OHPGHOBH_00687	771058	772570	-	OHPGHOBH_00687	1056820.KB900674_gene2494	1.22e-94	314	COG0515@1|root,COG1262@1|root,COG0515@2|Bacteria,COG1262@2|Bacteria,1MWVZ@1224|Proteobacteria,1RQBQ@1236|Gammaproteobacteria,2PPFG@256005|Alteromonadales genera incertae sedis	1236|Gammaproteobacteria	KLT	Protein kinase domain	stk1	-	2.7.11.1	ko:K08282,ko:K11916,ko:K12132	-	-	-	-	ko00000,ko01000,ko01001,ko02044	FGE-sulfatase,Pkinase
OHPGHOBH_00688	772566	772749	-
OHPGHOBH_00689	772895	774053	+	OHPGHOBH_00689	765912.Thimo_2980	5.27e-103	317	COG1524@1|root,COG1524@2|Bacteria,1R2II@1224|Proteobacteria,1RQDZ@1236|Gammaproteobacteria,1X2CP@135613|Chromatiales	135613|Chromatiales	S	PFAM type I phosphodiesterase nucleotide pyrophosphatase	-	-	-	-	-	-	-	-	-	Phosphodiest
OHPGHOBH_00690	774269	774926	+	OHPGHOBH_00690	572477.Alvin_2186	6.34e-49	164	COG3773@1|root,COG3773@2|Bacteria,1MWX3@1224|Proteobacteria,1S73A@1236|Gammaproteobacteria,1WYN0@135613|Chromatiales	135613|Chromatiales	M	PFAM Cell wall hydrolase	-	-	-	-	-	-	-	-	-	Hydrolase_2
OHPGHOBH_00691	774952	776065	-	OHPGHOBH_00691	766499.C357_02401	7.64e-72	235	COG3490@1|root,COG3490@2|Bacteria,1NNS5@1224|Proteobacteria,2TTEJ@28211|Alphaproteobacteria	28211|Alphaproteobacteria	S	Protein conserved in bacteria	-	-	-	ko:K09947	-	-	-	-	ko00000	DUF1513
OHPGHOBH_00692	776054	777098	-	OHPGHOBH_00692	1430440.MGMSRv2_0430	5.04e-33	133	COG3489@1|root,COG3489@2|Bacteria,1MWBW@1224|Proteobacteria,2TRHU@28211|Alphaproteobacteria,2JT21@204441|Rhodospirillales	204441|Rhodospirillales	S	Imelysin	-	-	-	ko:K07338	-	-	-	-	ko00000	Peptidase_M75
OHPGHOBH_00693	777100	778498	-	OHPGHOBH_00693	360910.BAV2578	8.73e-130	392	COG3488@1|root,COG3488@2|Bacteria,1MXUW@1224|Proteobacteria,2VHJX@28216|Betaproteobacteria,3T39J@506|Alcaligenaceae	28216|Betaproteobacteria	C	Thiol oxidoreductase	-	-	-	-	-	-	-	-	-	DHOR
OHPGHOBH_00694	778494	779637	-	OHPGHOBH_00694	207954.MED92_18123	5.97e-179	509	COG1858@1|root,COG1858@2|Bacteria,1MV70@1224|Proteobacteria,1RZFF@1236|Gammaproteobacteria,1XI2J@135619|Oceanospirillales	135619|Oceanospirillales	C	cytochrome c peroxidase	-	-	-	-	-	-	-	-	-	CCP_MauG,Cytochrom_C
OHPGHOBH_00695	779719	780976	-	OHPGHOBH_00695	207954.MED92_05803	3.54e-178	510	COG3487@1|root,COG3487@2|Bacteria,1MX5H@1224|Proteobacteria,1RPWE@1236|Gammaproteobacteria,1XHKC@135619|Oceanospirillales	135619|Oceanospirillales	P	Imelysin	-	-	-	ko:K07231	-	-	-	-	ko00000	Peptidase_M75
OHPGHOBH_00696	781230	781404	-	OHPGHOBH_00696	697282.Mettu_0432	2.78e-05	44.3	COG4256@1|root,COG4256@2|Bacteria,1NGJH@1224|Proteobacteria,1TG8C@1236|Gammaproteobacteria,1XFW0@135618|Methylococcales	135618|Methylococcales	P	Hemin uptake protein hemP	-	-	-	-	-	-	-	-	-	hemP
OHPGHOBH_00697	781505	782912	-	OHPGHOBH_00697	1249627.D779_3629	1.2e-231	650	COG1167@1|root,COG1167@2|Bacteria,1MV6F@1224|Proteobacteria,1RMQ0@1236|Gammaproteobacteria,1WX6A@135613|Chromatiales	135613|Chromatiales	K	Transcriptional regulator	-	-	-	-	-	-	-	-	-	Aminotran_1_2,GntR
OHPGHOBH_00698	783198	783990	+	OHPGHOBH_00698	593750.Metfor_2059	3.47e-79	246	COG0384@1|root,arCOG02256@2157|Archaea,2XUVT@28890|Euryarchaeota	28890|Euryarchaeota	S	Phenazine biosynthesis protein phzf family	phzF	-	-	-	-	-	-	-	-	PhzC-PhzF
OHPGHOBH_00699	783982	784846	+	OHPGHOBH_00699	765913.ThidrDRAFT_4337	1.28e-126	369	COG0115@1|root,COG0115@2|Bacteria,1MVB0@1224|Proteobacteria,1RP6Z@1236|Gammaproteobacteria,1WW7W@135613|Chromatiales	135613|Chromatiales	E	Belongs to the class-IV pyridoxal-phosphate-dependent aminotransferase family	-	-	-	-	-	-	-	-	-	Aminotran_4
OHPGHOBH_00700	785117	786329	+	OHPGHOBH_00700	1249480.B649_02745	1.24e-52	187	COG3203@1|root,COG3203@2|Bacteria,1QZ2J@1224|Proteobacteria,42UFK@68525|delta/epsilon subdivisions,2YQ0J@29547|Epsilonproteobacteria	29547|Epsilonproteobacteria	M	outer membrane porin, OprD family	-	-	-	-	-	-	-	-	-	OprD
OHPGHOBH_00701	786435	786534	-
OHPGHOBH_00702	786614	786875	-	OHPGHOBH_00702	870187.Thini_0345	1.28e-41	138	COG2914@1|root,COG2914@2|Bacteria,1MZCH@1224|Proteobacteria,1SCHG@1236|Gammaproteobacteria	1236|Gammaproteobacteria	S	Belongs to the UPF0125 (RnfH) family	yfjF	-	-	ko:K09801	-	-	-	-	ko00000	Ub-RnfH
OHPGHOBH_00703	786899	787589	-	OHPGHOBH_00703	631362.Thi970DRAFT_03637	2.42e-104	308	COG4660@1|root,COG4660@2|Bacteria,1MW6N@1224|Proteobacteria,1RMEH@1236|Gammaproteobacteria,1WWUU@135613|Chromatiales	135613|Chromatiales	U	Part of a membrane complex involved in electron transport	-	-	-	ko:K03613	-	-	-	-	ko00000	Rnf-Nqr
OHPGHOBH_00704	787596	788268	-	OHPGHOBH_00704	1249627.D779_3655	2.09e-80	246	COG4659@1|root,COG4659@2|Bacteria,1RDEP@1224|Proteobacteria,1RPAD@1236|Gammaproteobacteria,1WWT5@135613|Chromatiales	135613|Chromatiales	U	Part of a membrane complex involved in electron transport	-	-	-	ko:K03612	-	-	-	-	ko00000	FMN_bind
OHPGHOBH_00705	788264	789353	-	OHPGHOBH_00705	1249627.D779_3656	5.45e-176	500	COG4658@1|root,COG4658@2|Bacteria,1MVY6@1224|Proteobacteria,1RX39@1236|Gammaproteobacteria,1WXEH@135613|Chromatiales	135613|Chromatiales	U	Part of a membrane complex involved in electron transport	-	-	-	ko:K03614	-	-	-	-	ko00000	NQR2_RnfD_RnfE
OHPGHOBH_00706	789349	790855	-	OHPGHOBH_00706	1249627.D779_3657	8.44e-229	645	COG4656@1|root,COG4656@2|Bacteria,1QTUI@1224|Proteobacteria,1RMIM@1236|Gammaproteobacteria,1WWWZ@135613|Chromatiales	135613|Chromatiales	C	Part of a membrane complex involved in electron transport	-	-	-	ko:K03615	-	-	-	-	ko00000	Complex1_51K,Fer4_10,RnfC_N,SLBB
OHPGHOBH_00707	790857	791391	-	OHPGHOBH_00707	870187.Thini_0187	1.03e-86	259	COG2878@1|root,COG2878@2|Bacteria,1RE44@1224|Proteobacteria,1S5MU@1236|Gammaproteobacteria	1236|Gammaproteobacteria	C	Part of a membrane complex involved in electron transport	-	-	-	ko:K03616	-	-	-	-	ko00000	FeS,Fer4_21
OHPGHOBH_00708	791519	792098	-	OHPGHOBH_00708	765913.ThidrDRAFT_4411	3.48e-99	292	COG4657@1|root,COG4657@2|Bacteria,1MU8X@1224|Proteobacteria,1RZY6@1236|Gammaproteobacteria,1WX9M@135613|Chromatiales	135613|Chromatiales	U	Part of a membrane complex involved in electron transport	-	-	-	ko:K03617	-	-	-	-	ko00000	Rnf-Nqr
OHPGHOBH_00709	792436	794071	+	OHPGHOBH_00709	631362.Thi970DRAFT_03643	6.99e-166	490	COG4191@1|root,COG4191@2|Bacteria,1MXRR@1224|Proteobacteria,1RQ1E@1236|Gammaproteobacteria,1WW44@135613|Chromatiales	135613|Chromatiales	T	nitrogen fixation negative regulator NifL	-	-	-	-	-	-	-	-	-	HATPase_c,PAS,PAS_9
OHPGHOBH_00710	794070	795636	+	OHPGHOBH_00710	765910.MARPU_16160	1.98e-243	684	COG3604@1|root,COG3604@2|Bacteria,1QTT3@1224|Proteobacteria,1T1G7@1236|Gammaproteobacteria,1WX1Q@135613|Chromatiales	135613|Chromatiales	KT	Fis Family	-	-	-	ko:K02584	ko02020,map02020	-	-	-	ko00000,ko00001,ko03000	GAF,GAF_2,HTH_8,Sigma54_activat
OHPGHOBH_00711	795827	797336	+	OHPGHOBH_00711	870187.Thini_0800	3.64e-303	833	COG0535@1|root,COG1433@1|root,COG0535@2|Bacteria,COG1433@2|Bacteria,1MWDC@1224|Proteobacteria,1RRMW@1236|Gammaproteobacteria	1236|Gammaproteobacteria	C	cofactor biosynthesis protein NifB	nifB	-	-	ko:K02585	-	-	-	-	ko00000	Fer4_14,Nitro_FeMo-Co,Radical_SAM
OHPGHOBH_00712	797346	797625	+	OHPGHOBH_00712	1249627.D779_0992	6.23e-48	154	COG1145@1|root,COG1145@2|Bacteria,1MZ6H@1224|Proteobacteria,1S8ZV@1236|Gammaproteobacteria,1WYVK@135613|Chromatiales	135613|Chromatiales	C	4Fe-4S dicluster domain	-	-	-	-	-	-	-	-	-	-
OHPGHOBH_00713	797636	797837	+
OHPGHOBH_00714	797829	798255	+	OHPGHOBH_00714	1173028.ANKO01000056_gene2237	1.14e-39	137	COG1393@1|root,COG1393@2|Bacteria,1G68J@1117|Cyanobacteria,1HB71@1150|Oscillatoriales	1117|Cyanobacteria	P	Belongs to the ArsC family	-	-	-	-	-	-	-	-	-	ArsC
OHPGHOBH_00715	798251	799538	+	OHPGHOBH_00715	870187.Thini_0803	5.85e-246	682	COG0426@1|root,COG0426@2|Bacteria,1NDXY@1224|Proteobacteria,1T4C8@1236|Gammaproteobacteria	1236|Gammaproteobacteria	C	PFAM flavodoxin nitric oxide synthase	-	-	1.6.3.4	ko:K12264,ko:K22405	ko05132,map05132	-	-	-	ko00000,ko00001,ko01000	Flavodoxin_1,Lactamase_B
OHPGHOBH_00716	799577	799862	+	OHPGHOBH_00716	768671.ThimaDRAFT_2758	7.74e-61	187	COG0633@1|root,COG0633@2|Bacteria,1MZW3@1224|Proteobacteria,1SAM4@1236|Gammaproteobacteria,1WYJH@135613|Chromatiales	135613|Chromatiales	C	ferredoxin	-	-	-	-	-	-	-	-	-	Fer2
OHPGHOBH_00717	799888	800245	+	OHPGHOBH_00717	870187.Thini_0805	5.1e-63	194	COG0633@1|root,COG0633@2|Bacteria,1N22M@1224|Proteobacteria,1S5ZW@1236|Gammaproteobacteria	1236|Gammaproteobacteria	C	Ferredoxin	-	-	-	-	-	-	-	-	-	Fer2
OHPGHOBH_00718	800244	800826	+	OHPGHOBH_00718	349124.Hhal_0280	8.59e-49	164	2BDS5@1|root,327FW@2|Bacteria,1N15E@1224|Proteobacteria,1RSEH@1236|Gammaproteobacteria,1WXNG@135613|Chromatiales	135613|Chromatiales	S	PFAM NifQ	-	-	-	ko:K15790	-	-	-	-	ko00000	NifQ
OHPGHOBH_00719	800894	801821	+	OHPGHOBH_00719	1249627.D779_0998	4.96e-118	349	COG1397@1|root,COG1397@2|Bacteria,1NTUR@1224|Proteobacteria,1RMPE@1236|Gammaproteobacteria,1WWMI@135613|Chromatiales	135613|Chromatiales	O	ADP-ribosyl-(Dinitrogen reductase) hydrolase	-	-	3.2.2.24	ko:K05521	-	-	-	-	ko00000,ko01000	ADP_ribosyl_GH
OHPGHOBH_00720	802345	803896	-	OHPGHOBH_00720	314345.SPV1_09173	6.32e-131	396	COG3863@1|root,COG3863@2|Bacteria,1R3R2@1224|Proteobacteria	1224|Proteobacteria	S	Permuted papain-like amidase enzyme, YaeF/YiiX, C92 family	-	-	-	-	-	-	-	-	-	Peptidase_C92
OHPGHOBH_00721	804108	804774	+	OHPGHOBH_00721	1226994.AMZB01000083_gene297	8.82e-11	67	2CJRN@1|root,343SV@2|Bacteria,1P3J8@1224|Proteobacteria,1SSMZ@1236|Gammaproteobacteria,1YGIU@136841|Pseudomonas aeruginosa group	1236|Gammaproteobacteria	-	-	-	-	-	-	-	-	-	-	-	-
OHPGHOBH_00722	804876	805569	+	OHPGHOBH_00722	375286.mma_2544	1.28e-136	389	COG0580@1|root,COG0580@2|Bacteria,1MXTJ@1224|Proteobacteria,2VK6T@28216|Betaproteobacteria,473E7@75682|Oxalobacteraceae	28216|Betaproteobacteria	U	Channel that permits osmotically driven movement of water in both directions. It is involved in the osmoregulation and in the maintenance of cell turgor during volume expansion in rapidly growing cells. It mediates rapid entry or exit of water in response to abrupt changes in osmolarity	aqpZ	-	-	ko:K06188	-	-	-	-	ko00000,ko02000	MIP
OHPGHOBH_00723	805593	805986	-	OHPGHOBH_00723	62928.azo0535	2.58e-33	120	COG2703@1|root,COG2703@2|Bacteria,1MZJ3@1224|Proteobacteria,2VVGT@28216|Betaproteobacteria,2KZ1F@206389|Rhodocyclales	206389|Rhodocyclales	P	PFAM Hemerythrin HHE cation binding domain protein	-	-	-	-	-	-	-	-	-	-
OHPGHOBH_00724	805975	806233	-	OHPGHOBH_00724	631362.Thi970DRAFT_04580	3.7e-23	91.3	2E1ZQ@1|root,32X83@2|Bacteria,1N4MV@1224|Proteobacteria,1SAMU@1236|Gammaproteobacteria,1WZ5K@135613|Chromatiales	135613|Chromatiales	S	amidohydrolase 2	-	-	-	-	-	-	-	-	-	-
OHPGHOBH_00725	806269	807169	-	OHPGHOBH_00725	765913.ThidrDRAFT_3866	1e-143	413	28I9W@1|root,2Z8CH@2|Bacteria,1QCN6@1224|Proteobacteria,1RNYE@1236|Gammaproteobacteria,1WW73@135613|Chromatiales	135613|Chromatiales	S	SIR2-like domain	-	-	-	-	-	-	-	-	-	SIR2_2
OHPGHOBH_00726	807602	807851	+	OHPGHOBH_00726	870187.Thini_4017	9.86e-25	95.1	2DT0Q@1|root,33I6G@2|Bacteria,1QT42@1224|Proteobacteria,1STFB@1236|Gammaproteobacteria	1236|Gammaproteobacteria	S	Protein of unknown function (DUF3144)	-	-	-	-	-	-	-	-	-	DUF3144
OHPGHOBH_00727	807889	808252	+	OHPGHOBH_00727	395493.BegalDRAFT_2657	1.58e-34	122	2BWYB@1|root,32W1H@2|Bacteria,1N1MW@1224|Proteobacteria,1SEGG@1236|Gammaproteobacteria	1236|Gammaproteobacteria	-	-	-	-	-	-	-	-	-	-	-	-
OHPGHOBH_00728	808375	809218	-	OHPGHOBH_00728	631362.Thi970DRAFT_03975	9.29e-99	298	28IJT@1|root,2Z8KN@2|Bacteria,1R6VB@1224|Proteobacteria,1RNYB@1236|Gammaproteobacteria,1WW5I@135613|Chromatiales	135613|Chromatiales	H	PFAM Dinitrogenase reductase ADP-ribosyltransferase	-	-	2.4.2.37	ko:K05951	-	-	-	-	ko00000,ko01000	DRAT
OHPGHOBH_00729	809406	810282	+	OHPGHOBH_00729	1122201.AUAZ01000022_gene3082	1.21e-185	520	COG1348@1|root,COG1348@2|Bacteria,1MVTE@1224|Proteobacteria,1RR82@1236|Gammaproteobacteria,466BC@72275|Alteromonadaceae	1236|Gammaproteobacteria	D	The key enzymatic reactions in nitrogen fixation are catalyzed by the nitrogenase complex, which has 2 components the iron protein and the molybdenum-iron protein	nifH	-	1.18.6.1	ko:K02588	ko00625,ko00910,ko01100,ko01120,map00625,map00910,map01100,map01120	M00175	R05185,R05496	RC00002,RC01395,RC02891	ko00000,ko00001,ko00002,ko01000	Fer4_NifH
OHPGHOBH_00730	810384	811866	+	OHPGHOBH_00730	870187.Thini_4009	0	903	COG2710@1|root,COG2710@2|Bacteria,1MVY2@1224|Proteobacteria,1RSFD@1236|Gammaproteobacteria	1236|Gammaproteobacteria	C	protein alpha chain	nifD	-	1.18.6.1	ko:K02586	ko00625,ko00910,ko01100,ko01120,map00625,map00910,map01100,map01120	M00175	R05185,R05496	RC00002,RC01395,RC02891	ko00000,ko00001,ko00002,ko01000	Oxidored_nitro
OHPGHOBH_00731	811977	813549	+	OHPGHOBH_00731	870187.Thini_4010	0	951	COG2710@1|root,COG2710@2|Bacteria,1MWQ4@1224|Proteobacteria,1RMV3@1236|Gammaproteobacteria	1236|Gammaproteobacteria	C	This molybdenum-iron protein is part of the nitrogenase complex that catalyzes the key enzymatic reactions in nitrogen fixation	nifK	-	1.18.6.1	ko:K02591	ko00625,ko00910,ko01100,ko01120,map00625,map00910,map01100,map01120	M00175	R05185,R05496	RC00002,RC01395,RC02891	ko00000,ko00001,ko00002,ko01000	DUF3364,Oxidored_nitro
OHPGHOBH_00732	813676	813892	+	OHPGHOBH_00732	631362.Thi970DRAFT_03819	7.35e-33	114	COG5554@1|root,COG5554@2|Bacteria,1N7DQ@1224|Proteobacteria,1SD1T@1236|Gammaproteobacteria,1WYZ7@135613|Chromatiales	135613|Chromatiales	Q	PFAM NifT FixU	-	-	-	ko:K02593	-	-	-	-	ko00000	NifT
OHPGHOBH_00733	813911	814106	+	OHPGHOBH_00733	1249627.D779_1708	7.96e-32	111	COG2768@1|root,COG2768@2|Bacteria,1QVC1@1224|Proteobacteria,1T4SW@1236|Gammaproteobacteria,1WZ7M@135613|Chromatiales	135613|Chromatiales	C	PFAM 4Fe-4S ferredoxin	-	-	-	-	-	-	-	-	-	Fer4
OHPGHOBH_00734	814322	815027	+	OHPGHOBH_00734	1249627.D779_1707	2.57e-94	283	COG1433@1|root,COG1433@2|Bacteria,1PW6J@1224|Proteobacteria,1S0X4@1236|Gammaproteobacteria,1WW14@135613|Chromatiales	135613|Chromatiales	S	PFAM Dinitrogenase iron-molybdenum cofactor	-	-	-	-	-	-	-	-	-	DIMCO_N,Nitro_FeMo-Co
OHPGHOBH_00735	815023	815290	+	OHPGHOBH_00735	1249627.D779_1706	7.47e-20	83.2	2E4UR@1|root,32ZP4@2|Bacteria,1N83W@1224|Proteobacteria,1SEK3@1236|Gammaproteobacteria,1WZ72@135613|Chromatiales	135613|Chromatiales	-	-	-	-	-	-	-	-	-	-	-	-
OHPGHOBH_00736	815301	816042	+	OHPGHOBH_00736	870187.Thini_4015	7.95e-43	152	COG1413@1|root,COG1413@2|Bacteria,1N94K@1224|Proteobacteria,1RYA0@1236|Gammaproteobacteria	1236|Gammaproteobacteria	C	Leucine Rich Repeat	-	-	-	-	-	-	-	-	-	LRV,LRV_FeS
OHPGHOBH_00737	816047	817043	+	OHPGHOBH_00737	1265490.JHVY01000003_gene3056	4.91e-74	238	COG0547@1|root,COG0547@2|Bacteria,1QJ8Q@1224|Proteobacteria,1RY26@1236|Gammaproteobacteria	1236|Gammaproteobacteria	E	Glycosyl transferase	ybiB	GO:0003674,GO:0003676,GO:0003677,GO:0003723,GO:0005488,GO:0005575,GO:0005622,GO:0005623,GO:0005737,GO:0005829,GO:0044424,GO:0044444,GO:0044464,GO:0097159,GO:1901363	-	-	-	-	-	-	-	Glycos_trans_3N,Glycos_transf_3
OHPGHOBH_00738	817042	817990	+	OHPGHOBH_00738	765913.ThidrDRAFT_2898	2.82e-100	304	2E2KC@1|root,32XPP@2|Bacteria,1R4ZI@1224|Proteobacteria,1RZVK@1236|Gammaproteobacteria,1WWI9@135613|Chromatiales	135613|Chromatiales	-	-	-	-	-	-	-	-	-	-	-	-
OHPGHOBH_00739	818180	820058	+	OHPGHOBH_00739	484019.THA_835	6.95e-39	161	COG1523@1|root,COG1523@2|Bacteria,2GC7J@200918|Thermotogae	200918|Thermotogae	G	Belongs to the glycosyl hydrolase 13 family	pulA	-	3.2.1.41	ko:K01200	ko00500,ko01100,ko01110,map00500,map01100,map01110	-	R02111	-	ko00000,ko00001,ko01000	Alpha-amylase,CBM_48,PUD
OHPGHOBH_00740	820288	821701	+	OHPGHOBH_00740	765913.ThidrDRAFT_2759	1.2e-287	792	COG2710@1|root,COG2710@2|Bacteria,1MWAJ@1224|Proteobacteria,1RQ8X@1236|Gammaproteobacteria,1WW6F@135613|Chromatiales	135613|Chromatiales	C	Belongs to the NifD NifK NifE NifN family	-	-	-	ko:K02587	-	-	-	-	ko00000	Oxidored_nitro
OHPGHOBH_00741	821697	823119	+	OHPGHOBH_00741	870187.Thini_3483	7.62e-233	653	COG2710@1|root,COG2710@2|Bacteria,1MWSX@1224|Proteobacteria,1RPBI@1236|Gammaproteobacteria	1236|Gammaproteobacteria	C	Belongs to the NifD NifK NifE NifN family	nifN	-	-	ko:K02592	-	-	-	-	ko00000	Oxidored_nitro
OHPGHOBH_00742	823075	823561	+	OHPGHOBH_00742	870187.Thini_4019	3.94e-65	203	COG1433@1|root,COG1433@2|Bacteria,1RD9P@1224|Proteobacteria,1S50W@1236|Gammaproteobacteria	1236|Gammaproteobacteria	S	Pfam Dinitrogenase iron-molybdenum cofactor	nifX	-	-	ko:K02596	-	-	-	-	ko00000	Nitro_FeMo-Co
OHPGHOBH_00743	823563	824049	+	OHPGHOBH_00743	765911.Thivi_2737	4.93e-24	99	COG3086@1|root,COG3086@2|Bacteria,1N6QS@1224|Proteobacteria,1SCTM@1236|Gammaproteobacteria,1WYRU@135613|Chromatiales	135613|Chromatiales	T	PFAM Positive regulator of sigma(E), RseC MucC	-	-	-	ko:K03803	-	-	-	-	ko00000,ko03021	RseC_MucC
OHPGHOBH_00744	824053	824527	+	OHPGHOBH_00744	870187.Thini_4021	2.13e-81	244	2DBX8@1|root,2ZBN7@2|Bacteria,1RABM@1224|Proteobacteria,1S5CH@1236|Gammaproteobacteria	1236|Gammaproteobacteria	S	Nitrogen fixation protein	-	-	-	-	-	-	-	-	-	DUF269
OHPGHOBH_00745	824537	824753	+	OHPGHOBH_00745	765911.Thivi_2735	4.31e-25	95.1	COG5420@1|root,COG5420@2|Bacteria,1N98S@1224|Proteobacteria,1SCVR@1236|Gammaproteobacteria,1WZIJ@135613|Chromatiales	135613|Chromatiales	S	Rop-like	-	-	-	-	-	-	-	-	-	Rop-like
OHPGHOBH_00746	824763	825102	+	OHPGHOBH_00746	1249627.D779_2022	1.34e-38	132	COG1143@1|root,COG1143@2|Bacteria,1N1SG@1224|Proteobacteria,1SA3T@1236|Gammaproteobacteria,1X2TB@135613|Chromatiales	135613|Chromatiales	C	4Fe-4S dicluster domain	-	-	-	-	-	-	-	-	-	Fer4
OHPGHOBH_00747	825128	825455	+	OHPGHOBH_00747	743299.Acife_1617	3.39e-30	110	COG3411@1|root,COG3411@2|Bacteria,1N0XK@1224|Proteobacteria,1S9F8@1236|Gammaproteobacteria	1236|Gammaproteobacteria	C	Ferredoxin	-	-	-	-	-	-	-	-	-	-
OHPGHOBH_00748	825451	825991	+	OHPGHOBH_00748	870187.Thini_3859	7.68e-39	137	COG0457@1|root,COG0457@2|Bacteria,1RC44@1224|Proteobacteria,1SCGV@1236|Gammaproteobacteria	1236|Gammaproteobacteria	S	Tetratricopeptide repeat	-	-	-	-	-	-	-	-	-	-
OHPGHOBH_00749	825983	826358	+	OHPGHOBH_00749	857087.Metme_3088	6.06e-23	93.6	2EBC7@1|root,33D8I@2|Bacteria,1NJS3@1224|Proteobacteria,1T186@1236|Gammaproteobacteria,1XGM0@135618|Methylococcales	135618|Methylococcales	-	-	-	-	-	-	-	-	-	-	-	-
OHPGHOBH_00750	826391	826802	+	OHPGHOBH_00750	631362.Thi970DRAFT_00820	3.52e-33	120	2BAEQ@1|root,323V5@2|Bacteria,1RITE@1224|Proteobacteria,1S7U8@1236|Gammaproteobacteria,1WYRK@135613|Chromatiales	135613|Chromatiales	-	-	-	-	-	-	-	-	-	-	-	-
OHPGHOBH_00751	826903	827281	+	OHPGHOBH_00751	765913.ThidrDRAFT_0127	4.46e-34	122	COG2105@1|root,COG2105@2|Bacteria,1RH3X@1224|Proteobacteria,1S68T@1236|Gammaproteobacteria,1WYAJ@135613|Chromatiales	135613|Chromatiales	S	PFAM AIG2-like	-	-	-	-	-	-	-	-	-	GGACT
OHPGHOBH_00752	827319	827592	-	OHPGHOBH_00752	765913.ThidrDRAFT_0030	1.37e-35	123	2E0R6@1|root,32W9H@2|Bacteria,1N4U9@1224|Proteobacteria,1SC7F@1236|Gammaproteobacteria,1WZ37@135613|Chromatiales	135613|Chromatiales	S	NifZ domain	-	-	-	ko:K02597	-	-	-	-	ko00000	NifZ
OHPGHOBH_00753	827784	828108	+	OHPGHOBH_00753	870187.Thini_4416	1.22e-45	149	COG0316@1|root,COG0316@2|Bacteria,1MZTE@1224|Proteobacteria,1S9VY@1236|Gammaproteobacteria	1236|Gammaproteobacteria	S	Belongs to the HesB IscA family	hesB	-	-	ko:K13628	-	-	-	-	ko00000,ko03016	Fe-S_biosyn
OHPGHOBH_00754	828127	829018	+	OHPGHOBH_00754	1249627.D779_4122	4.44e-161	457	COG0694@1|root,COG0822@1|root,COG0694@2|Bacteria,COG0822@2|Bacteria,1RD5K@1224|Proteobacteria,1S3P1@1236|Gammaproteobacteria,1WW3I@135613|Chromatiales	135613|Chromatiales	C	A scaffold on which IscS assembles Fe-S clusters. It is likely that Fe-S cluster coordination is flexible as the role of this complex is to build and then hand off Fe-S clusters	-	-	-	ko:K04488,ko:K13819	-	-	-	-	ko00000	Fer2_BFD,NifU,NifU_N
OHPGHOBH_00755	829020	830232	+	OHPGHOBH_00755	765911.Thivi_0485	9.99e-247	682	COG1104@1|root,COG1104@2|Bacteria,1MU1C@1224|Proteobacteria,1RNCD@1236|Gammaproteobacteria,1WWHG@135613|Chromatiales	135613|Chromatiales	H	Catalyzes the removal of elemental sulfur atoms from cysteine to produce alanine	-	-	2.8.1.7	ko:K04487	ko00730,ko01100,ko04122,map00730,map01100,map04122	-	R07460,R11528,R11529	RC01789,RC02313	ko00000,ko00001,ko01000,ko02048,ko03016,ko03029	Aminotran_5
OHPGHOBH_00756	830403	831555	+	OHPGHOBH_00756	990285.RGCCGE502_01586	1.24e-16	88.6	COG3490@1|root,COG3490@2|Bacteria,1NNS5@1224|Proteobacteria,2TTEJ@28211|Alphaproteobacteria,4B9U1@82115|Rhizobiaceae	28211|Alphaproteobacteria	S	protein conserved in bacteria	-	-	-	ko:K09947	-	-	-	-	ko00000	DUF1513
OHPGHOBH_00757	831595	832879	-	OHPGHOBH_00757	509191.AEDB02000059_gene404	4.6e-43	162	COG0823@1|root,COG0823@2|Bacteria,1UYX2@1239|Firmicutes,24FDN@186801|Clostridia,3WK4T@541000|Ruminococcaceae	186801|Clostridia	U	Involved in the tonB-independent uptake of proteins	-	-	-	-	-	-	-	-	-	-
OHPGHOBH_00758	833128	833401	-
OHPGHOBH_00759	834075	835230	+	OHPGHOBH_00759	1249627.D779_3155	2.54e-173	495	COG0119@1|root,COG0119@2|Bacteria,1MUNQ@1224|Proteobacteria,1RRGA@1236|Gammaproteobacteria,1WX0C@135613|Chromatiales	135613|Chromatiales	E	Belongs to the alpha-IPM synthase homocitrate synthase family	-	-	2.3.3.14	ko:K02594	ko00620,map00620	-	R00271	RC00004,RC00067,RC02754	ko00000,ko00001,ko01000	HMGL-like
OHPGHOBH_00760	835214	836021	+	OHPGHOBH_00760	870187.Thini_4025	1.02e-116	342	COG1045@1|root,COG1045@2|Bacteria,1MVFX@1224|Proteobacteria,1RNCA@1236|Gammaproteobacteria,4608T@72273|Thiotrichales	72273|Thiotrichales	E	TIGRFAM Serine O-acetyltransferase	-	-	2.3.1.30	ko:K00640	ko00270,ko00920,ko01100,ko01110,ko01120,ko01200,ko01230,ko05111,map00270,map00920,map01100,map01110,map01120,map01200,map01230,map05111	M00021	R00586	RC00004,RC00041	ko00000,ko00001,ko00002,ko01000	Hexapep,SATase_N
OHPGHOBH_00761	836020	836545	+	OHPGHOBH_00761	697282.Mettu_3386	3.36e-40	140	COG0457@1|root,COG0457@2|Bacteria,1R714@1224|Proteobacteria,1SA9Y@1236|Gammaproteobacteria,1XFRQ@135618|Methylococcales	135618|Methylococcales	S	Tetratricopeptide repeat	-	-	-	-	-	-	-	-	-	-
OHPGHOBH_00762	836567	836915	+	OHPGHOBH_00762	768671.ThimaDRAFT_2945	2.43e-44	147	2E67S@1|root,330W8@2|Bacteria,1NA3E@1224|Proteobacteria,1S999@1236|Gammaproteobacteria,1WYNZ@135613|Chromatiales	135613|Chromatiales	J	May protect the nitrogenase Fe-Mo protein from oxidative damage	nifW	-	-	ko:K02595	-	-	-	-	ko00000	NifW
OHPGHOBH_00763	836898	837357	+	OHPGHOBH_00763	349124.Hhal_0277	1.32e-55	184	COG0760@1|root,COG0760@2|Bacteria,1QUCX@1224|Proteobacteria,1S6X5@1236|Gammaproteobacteria,1WY5W@135613|Chromatiales	135613|Chromatiales	O	PFAM NifZ	-	-	-	ko:K02597	-	-	-	-	ko00000	NifZ
OHPGHOBH_00764	837353	838223	+	OHPGHOBH_00764	631362.Thi970DRAFT_04512	5e-68	221	COG0760@1|root,COG0760@2|Bacteria,1RDD3@1224|Proteobacteria,1RY54@1236|Gammaproteobacteria,1WWFU@135613|Chromatiales	135613|Chromatiales	O	peptidylprolyl isomerase	-	-	5.2.1.8	ko:K03769	-	-	-	-	ko00000,ko01000,ko03110	Rotamase
OHPGHOBH_00765	838241	839513	+	OHPGHOBH_00765	870187.Thini_0350	9.73e-193	548	COG1219@1|root,COG1219@2|Bacteria,1MVQK@1224|Proteobacteria,1RN9N@1236|Gammaproteobacteria,46052@72273|Thiotrichales	72273|Thiotrichales	O	ATP-dependent specificity component of the Clp protease. It directs the protease to specific substrates. Can perform chaperone functions in the absence of ClpP	-	-	-	-	-	-	-	-	-	AAA_2,ClpB_D2-small,zf-C4_ClpX
OHPGHOBH_00766	839747	840386	+	OHPGHOBH_00766	28258.KP05_08450	3.12e-46	159	292MF@1|root,2ZQ5C@2|Bacteria,1RCYR@1224|Proteobacteria,1S44V@1236|Gammaproteobacteria,1XKVQ@135619|Oceanospirillales	135619|Oceanospirillales	S	Protein of unknown function (DUF3047)	-	-	-	-	-	-	-	-	-	DUF3047
OHPGHOBH_00767	840512	841016	-	OHPGHOBH_00767	1049564.TevJSym_ar00440	2.65e-11	68.2	COG2128@1|root,COG2128@2|Bacteria,1N82C@1224|Proteobacteria,1RQQI@1236|Gammaproteobacteria	1236|Gammaproteobacteria	S	Protein of unknown function (DUF3179)	-	-	-	-	-	-	-	-	-	DUF3179
OHPGHOBH_00768	841015	842200	-	OHPGHOBH_00768	1209989.TepiRe1_1075	8.44e-44	164	COG0457@1|root,COG3359@1|root,COG0457@2|Bacteria,COG3359@2|Bacteria,1TQQU@1239|Firmicutes,25JM1@186801|Clostridia,42HJP@68295|Thermoanaerobacterales	186801|Clostridia	L	RNase_H superfamily	-	-	-	ko:K07502	-	-	-	-	ko00000	RNase_H_2
OHPGHOBH_00769	842189	844601	-	OHPGHOBH_00769	349124.Hhal_1707	0	1122	COG1205@1|root,COG1205@2|Bacteria,1QU0I@1224|Proteobacteria,1S0XD@1236|Gammaproteobacteria,1WXNC@135613|Chromatiales	135613|Chromatiales	L	DEAD DEAH box	-	-	-	ko:K06877	-	-	-	-	ko00000	DEAD,DUF1998,Helicase_C
OHPGHOBH_00770	844669	845269	+	OHPGHOBH_00770	1044.EH31_02225	3.94e-34	128	COG1974@1|root,COG1974@2|Bacteria,1MW80@1224|Proteobacteria,2TT7W@28211|Alphaproteobacteria,2K1AX@204457|Sphingomonadales	204457|Sphingomonadales	K	Represses a number of genes involved in the response to DNA damage (SOS response), including recA and lexA. In the presence of single-stranded DNA, RecA interacts with LexA causing an autocatalytic cleavage which disrupts the DNA-binding part of LexA, leading to derepression of the SOS regulon and eventually DNA repair	lexA	-	3.4.21.88	ko:K01356	-	M00729	-	-	ko00000,ko00002,ko01000,ko01002,ko03400	LexA_DNA_bind,Peptidase_S24
OHPGHOBH_00771	845367	846417	-
OHPGHOBH_00772	846608	846902	-	OHPGHOBH_00772	1121878.AUGL01000022_gene3664	3.57e-07	52	COG3190@1|root,COG3190@2|Bacteria	2|Bacteria	N	flagellar	fliO	-	-	ko:K02418	ko02040,map02040	-	-	-	ko00000,ko00001,ko02035,ko02044	FliO
OHPGHOBH_00773	846904	848059	-	OHPGHOBH_00773	864051.BurJ1DRAFT_2582	1.55e-124	372	COG1377@1|root,COG1377@2|Bacteria,1MUWI@1224|Proteobacteria,2WI65@28216|Betaproteobacteria,1KNA6@119065|unclassified Burkholderiales	28216|Betaproteobacteria	N	FlhB HrpN YscU SpaS Family	-	-	-	ko:K03229	ko03070,map03070	M00332,M00542,M00660	-	-	ko00000,ko00001,ko00002,ko02044	Bac_export_2
OHPGHOBH_00774	848653	849403	+	OHPGHOBH_00774	1120970.AUBZ01000021_gene3248	2.32e-29	116	COG0741@1|root,COG0741@2|Bacteria,1MZ4X@1224|Proteobacteria,1S8R3@1236|Gammaproteobacteria,46768@72275|Alteromonadaceae	1236|Gammaproteobacteria	M	COG0741 Soluble lytic murein transglycosylase and related regulatory proteins (some contain LysM invasin domains)	ltg	-	-	-	-	-	-	-	-	DUF4124,SLT
OHPGHOBH_00775	849425	851396	+	OHPGHOBH_00775	987059.RBXJA2T_11211	2.99e-229	659	COG4789@1|root,COG4789@2|Bacteria,1R346@1224|Proteobacteria,2WIF8@28216|Betaproteobacteria,1KN0R@119065|unclassified Burkholderiales	28216|Betaproteobacteria	U	Type III secretory pathway, component EscV	bcrD	-	-	ko:K03230	ko03070,map03070	M00332,M00542,M00660	-	-	ko00000,ko00001,ko00002,ko02044	FHIPEP
OHPGHOBH_00776	851418	853254	+	OHPGHOBH_00776	426114.THI_3318	3.95e-14	84.7	COG1450@1|root,COG1450@2|Bacteria,1MUUA@1224|Proteobacteria,2VI7X@28216|Betaproteobacteria,1KK85@119065|unclassified Burkholderiales	28216|Betaproteobacteria	NU	general secretion pathway protein	gspD	-	-	ko:K02453	ko03070,ko05111,map03070,map05111	M00331	-	-	ko00000,ko00001,ko00002,ko02044	Secretin,Secretin_N
OHPGHOBH_00777	853302	854397	+	OHPGHOBH_00777	1123269.NX02_15845	1.39e-11	73.6	2CHK7@1|root,32W0U@2|Bacteria,1N5BQ@1224|Proteobacteria,2USZU@28211|Alphaproteobacteria,2K0GE@204457|Sphingomonadales	204457|Sphingomonadales	-	-	-	-	-	-	-	-	-	-	-	-
OHPGHOBH_00778	854453	854747	+	OHPGHOBH_00778	864051.BurJ1DRAFT_2598	1.12e-23	93.6	2E9IM@1|root,333RK@2|Bacteria,1NDNC@1224|Proteobacteria,2W5DD@28216|Betaproteobacteria,1KP5G@119065|unclassified Burkholderiales	28216|Betaproteobacteria	-	-	-	-	-	-	-	-	-	-	-	-
OHPGHOBH_00779	854758	855163	+	OHPGHOBH_00779	864051.BurJ1DRAFT_2597	7.15e-28	106	2EEEX@1|root,3388Y@2|Bacteria,1N9CM@1224|Proteobacteria,2W36H@28216|Betaproteobacteria,1KNSM@119065|unclassified Burkholderiales	28216|Betaproteobacteria	-	-	-	-	-	-	-	-	-	-	-	-
OHPGHOBH_00780	855165	855924	+	OHPGHOBH_00780	864051.BurJ1DRAFT_2596	9.89e-55	184	COG4669@1|root,COG4669@2|Bacteria,1N69F@1224|Proteobacteria,2VQRC@28216|Betaproteobacteria,1KNQ9@119065|unclassified Burkholderiales	28216|Betaproteobacteria	M	Secretory protein of YscJ/FliF family	sctJ	-	-	ko:K03222	ko03070,map03070	M00332,M00542,M00660	-	-	ko00000,ko00001,ko00002,ko02044	YscJ_FliF
OHPGHOBH_00781	855928	856468	+
OHPGHOBH_00782	856464	857097	+	OHPGHOBH_00782	1442599.JAAN01000043_gene427	6.68e-09	61.6	2BAAC@1|root,323QJ@2|Bacteria,1QE2P@1224|Proteobacteria,1TF08@1236|Gammaproteobacteria,1X9S1@135614|Xanthomonadales	135614|Xanthomonadales	N	Nodulation protein NolV	-	-	-	-	-	-	-	-	-	FliH
OHPGHOBH_00783	857116	858451	+	OHPGHOBH_00783	84531.JMTZ01000072_gene2318	4.33e-147	433	COG1157@1|root,COG1157@2|Bacteria,1MUH6@1224|Proteobacteria,1RM9W@1236|Gammaproteobacteria,1X9Q1@135614|Xanthomonadales	135614|Xanthomonadales	NU	Involved in type III protein export during flagellum assembly	hrcN	-	3.6.3.14	ko:K03224,ko:K22506	ko03070,map03070	M00332,M00542,M00660	-	-	ko00000,ko00001,ko00002,ko01000,ko02044	ATP-synt_ab,ATP-synt_ab_N
OHPGHOBH_00784	858450	858921	+
OHPGHOBH_00785	858920	859544	+
OHPGHOBH_00786	859574	860411	+
OHPGHOBH_00787	860401	861490	+	OHPGHOBH_00787	987059.RBXJA2T_10701	3.46e-53	186	COG4191@1|root,COG4191@2|Bacteria,1RCM9@1224|Proteobacteria,2W253@28216|Betaproteobacteria,1KNH0@119065|unclassified Burkholderiales	28216|Betaproteobacteria	T	His Kinase A (phosphoacceptor) domain	-	-	-	-	-	-	-	-	-	HATPase_c
OHPGHOBH_00788	861500	862121	+	OHPGHOBH_00788	492774.JQMB01000016_gene1596	4.48e-29	115	COG4566@1|root,COG4566@2|Bacteria,1N6WR@1224|Proteobacteria,2TUND@28211|Alphaproteobacteria,4B8V6@82115|Rhizobiaceae	28211|Alphaproteobacteria	T	response regulator	fixJ	-	-	ko:K14987	ko02020,map02020	M00524	-	-	ko00000,ko00001,ko00002,ko02022	GerE,Response_reg
OHPGHOBH_00789	862141	863041	+
OHPGHOBH_00790	863045	863705	+	OHPGHOBH_00790	864051.BurJ1DRAFT_2585	5.16e-86	260	COG4790@1|root,COG4790@2|Bacteria,1R34E@1224|Proteobacteria,2VQWC@28216|Betaproteobacteria,1KNCY@119065|unclassified Burkholderiales	28216|Betaproteobacteria	U	FliP family	bscR	-	-	ko:K03226	ko03070,map03070	M00332,M00542,M00660	-	-	ko00000,ko00001,ko00002,ko02044	FliP
OHPGHOBH_00791	863710	863980	+	OHPGHOBH_00791	864051.BurJ1DRAFT_2584	5.46e-32	114	COG4794@1|root,COG4794@2|Bacteria,1N6RK@1224|Proteobacteria,2VXR0@28216|Betaproteobacteria,1KP0R@119065|unclassified Burkholderiales	28216|Betaproteobacteria	U	Bacterial export proteins, family 3	-	-	-	ko:K03227	ko03070,map03070	M00332,M00542,M00660	-	-	ko00000,ko00001,ko00002,ko02044	Bac_export_3
OHPGHOBH_00792	863991	864792	+	OHPGHOBH_00792	864051.BurJ1DRAFT_2583	8.81e-60	197	COG4791@1|root,COG4791@2|Bacteria,1QMMJ@1224|Proteobacteria,2VS5U@28216|Betaproteobacteria,1KNK6@119065|unclassified Burkholderiales	28216|Betaproteobacteria	U	Bacterial export proteins, family 1	bscT	-	-	ko:K03228	ko03070,map03070	M00332,M00542,M00660	-	-	ko00000,ko00001,ko00002,ko02044	Bac_export_1
OHPGHOBH_00793	864838	865435	-	OHPGHOBH_00793	864051.BurJ1DRAFT_2621	1.82e-43	151	2EFHQ@1|root,339A7@2|Bacteria,1N7KJ@1224|Proteobacteria,2W3WM@28216|Betaproteobacteria,1KP0M@119065|unclassified Burkholderiales	28216|Betaproteobacteria	-	-	-	-	-	-	-	-	-	-	-	-
OHPGHOBH_00794	866048	866582	-	OHPGHOBH_00794	572477.Alvin_1482	2.75e-21	92.8	COG3122@1|root,COG3122@2|Bacteria,1N15V@1224|Proteobacteria,1S5V0@1236|Gammaproteobacteria,1WXYF@135613|Chromatiales	135613|Chromatiales	S	protein conserved in bacteria (DUF2058)	-	-	-	ko:K09912	-	-	-	-	ko00000	DUF2058
OHPGHOBH_00795	867033	867582	+	OHPGHOBH_00795	1286106.MPL1_11753	1.38e-121	347	COG1795@1|root,COG1795@2|Bacteria,1NMVA@1224|Proteobacteria,1S21P@1236|Gammaproteobacteria	1236|Gammaproteobacteria	S	PFAM Formaldehyde-activating enzyme	-	-	-	-	-	-	-	-	-	Fae
OHPGHOBH_00796	867823	868855	+	OHPGHOBH_00796	1408433.JHXV01000027_gene3779	1.26e-08	63.5	COG2207@1|root,COG2207@2|Bacteria,4NHA5@976|Bacteroidetes,1I053@117743|Flavobacteriia	976|Bacteroidetes	K	helix_turn_helix, arabinose operon control protein	-	-	-	-	-	-	-	-	-	HTH_18
OHPGHOBH_00797	868920	869733	-	OHPGHOBH_00797	267377.MMP0485	5.03e-80	249	COG1266@1|root,arCOG02768@2157|Archaea,2XZ3X@28890|Euryarchaeota	28890|Euryarchaeota	S	metal-dependent membrane protease	-	GO:0003674,GO:0003824,GO:0004175,GO:0005575,GO:0005623,GO:0005886,GO:0005887,GO:0006508,GO:0006807,GO:0008150,GO:0008152,GO:0008233,GO:0009987,GO:0010467,GO:0016020,GO:0016021,GO:0016485,GO:0016787,GO:0019538,GO:0031224,GO:0031226,GO:0043170,GO:0044237,GO:0044238,GO:0044260,GO:0044267,GO:0044425,GO:0044459,GO:0044464,GO:0051604,GO:0070011,GO:0071586,GO:0071704,GO:0071944,GO:0080120,GO:0140096,GO:…	-	ko:K07052	-	-	-	-	ko00000	Abi
OHPGHOBH_00798	870192	870957	-	OHPGHOBH_00798	1117314.PCIT_16270	5.03e-27	112	COG3713@1|root,COG3713@2|Bacteria,1MWQN@1224|Proteobacteria,1TBEV@1236|Gammaproteobacteria,2Q3FW@267888|Pseudoalteromonadaceae	1236|Gammaproteobacteria	M	MltA-interacting protein MipA	-	-	-	ko:K07274	-	-	-	-	ko00000,ko02000	MipA
OHPGHOBH_00799	871134	871623	-	OHPGHOBH_00799	686578.AFFX01000003_gene143	2.01e-37	132	2CD0I@1|root,32RWS@2|Bacteria,1N0MC@1224|Proteobacteria,1SABW@1236|Gammaproteobacteria	1236|Gammaproteobacteria	S	Domain of unknown function (DUF4399)	-	-	-	-	-	-	-	-	-	DUF4399
OHPGHOBH_00800	871708	872617	-	OHPGHOBH_00800	768671.ThimaDRAFT_0645	7.93e-162	459	COG0583@1|root,COG0583@2|Bacteria,1MW16@1224|Proteobacteria,1RPNX@1236|Gammaproteobacteria,1X0WI@135613|Chromatiales	135613|Chromatiales	K	Transcriptional regulator, LysR	-	-	-	-	-	-	-	-	-	HTH_1,LysR_substrate
OHPGHOBH_00801	872780	873767	+	OHPGHOBH_00801	1395571.TMS3_0109360	1.11e-181	511	COG0604@1|root,COG0604@2|Bacteria,1MX8A@1224|Proteobacteria,1RPRD@1236|Gammaproteobacteria	1236|Gammaproteobacteria	C	COG0604 NADPH quinone reductase and related Zn-dependent oxidoreductases	-	-	1.1.1.1,1.6.5.5	ko:K00001,ko:K00344	ko00010,ko00071,ko00350,ko00625,ko00626,ko00830,ko00980,ko00982,ko01100,ko01110,ko01120,ko01130,ko01220,map00010,map00071,map00350,map00625,map00626,map00830,map00980,map00982,map01100,map01110,map01120,map01130,map01220	-	R00623,R00754,R02124,R04805,R04880,R05233,R05234,R06917,R06927,R07105,R08281,R08306,R08310	RC00050,RC00087,RC00088,RC00099,RC00116,RC00649,RC01734,RC02273	ko00000,ko00001,ko01000	ADH_N,ADH_zinc_N,ADH_zinc_N_2
OHPGHOBH_00802	873885	874740	+	OHPGHOBH_00802	1121904.ARBP01000008_gene3328	1.84e-110	328	COG1917@1|root,COG1917@2|Bacteria,4NH3S@976|Bacteroidetes	976|Bacteroidetes	S	Domain of unknown function (DUF4437)	-	-	-	-	-	-	-	-	-	DUF4437
OHPGHOBH_00803	874782	875751	+	OHPGHOBH_00803	329726.AM1_1622	4.01e-174	492	COG2141@1|root,COG2141@2|Bacteria,1G2KI@1117|Cyanobacteria	1117|Cyanobacteria	C	PFAM Luciferase-like monooxygenase	-	-	-	-	-	-	-	-	-	Bac_luciferase
OHPGHOBH_00804	875763	876579	+	OHPGHOBH_00804	2340.JV46_08980	4.55e-127	369	COG1028@1|root,COG1028@2|Bacteria,1P9R4@1224|Proteobacteria,1RYF6@1236|Gammaproteobacteria,1J9YG@118884|unclassified Gammaproteobacteria	1236|Gammaproteobacteria	IQ	KR domain	-	-	-	-	-	-	-	-	-	adh_short
OHPGHOBH_00805	877270	878326	+	OHPGHOBH_00805	1869.MB27_21270	7.66e-116	347	COG1502@1|root,COG1502@2|Bacteria	2|Bacteria	I	Catalyzes the reversible phosphatidyl group transfer from one phosphatidylglycerol molecule to another to form cardiolipin (CL) (diphosphatidylglycerol) and glycerol	-	-	-	-	-	-	-	-	-	PLDc_2
OHPGHOBH_00806	878773	880378	-	OHPGHOBH_00806	2340.JV46_27010	0	910	COG0579@1|root,COG0579@2|Bacteria,1MUCC@1224|Proteobacteria,1RRBV@1236|Gammaproteobacteria,1J4S8@118884|unclassified Gammaproteobacteria	1236|Gammaproteobacteria	C	Malate:quinone oxidoreductase (Mqo)	mqo	-	1.1.5.4	ko:K00116	ko00020,ko00620,ko01100,ko01110,ko01120,ko01130,ko01200,map00020,map00620,map01100,map01110,map01120,map01130,map01200	M00009,M00011	R00360,R00361,R01257	RC00031	ko00000,ko00001,ko00002,ko01000	Mqo
OHPGHOBH_00807	881483	881750	+	OHPGHOBH_00807	94122.Shewana3_0976	1.81e-10	60.8	2C39R@1|root,32UYY@2|Bacteria,1NMIM@1224|Proteobacteria,1SFZP@1236|Gammaproteobacteria,2QC0N@267890|Shewanellaceae	1236|Gammaproteobacteria	-	-	-	-	-	-	-	-	-	-	-	-
OHPGHOBH_00808	881838	882690	+	OHPGHOBH_00808	1283300.ATXB01000001_gene2412	1.08e-132	384	COG3220@1|root,COG3220@2|Bacteria,1MURE@1224|Proteobacteria,1RQ9H@1236|Gammaproteobacteria,1XDX3@135618|Methylococcales	135618|Methylococcales	S	Belongs to the UPF0276 family	-	-	-	-	-	-	-	-	-	DUF692
OHPGHOBH_00809	882699	883494	+	OHPGHOBH_00809	1230343.CANP01000025_gene1950	3.9e-41	149	COG3219@1|root,COG3219@2|Bacteria,1MZS2@1224|Proteobacteria,1S9N6@1236|Gammaproteobacteria,1JGJ6@118969|Legionellales	118969|Legionellales	S	Putative DNA-binding domain	-	-	-	-	-	-	-	-	-	DUF2063
OHPGHOBH_00810	883395	883821	-
OHPGHOBH_00811	883861	885058	+	OHPGHOBH_00811	298386.PBPRB1849	5.82e-202	570	COG3367@1|root,COG3367@2|Bacteria,1MVEX@1224|Proteobacteria,1RNVG@1236|Gammaproteobacteria,1XT33@135623|Vibrionales	135623|Vibrionales	S	Domain of unknown function (DUF1611_N) Rossmann-like domain	-	-	-	-	-	-	-	-	-	DUF1611,DUF1611_N
OHPGHOBH_00812	885054	886122	+	OHPGHOBH_00812	298386.PBPRB1850	3.99e-164	469	COG3457@1|root,COG3457@2|Bacteria,1MW9K@1224|Proteobacteria,1S1TM@1236|Gammaproteobacteria,1XU0A@135623|Vibrionales	135623|Vibrionales	E	Alanine racemase, N-terminal domain	-	-	-	-	-	-	-	-	-	Ala_racemase_N
OHPGHOBH_00813	886801	887899	-	OHPGHOBH_00813	1049564.TevJSym_aa00970	2.73e-162	465	COG3437@1|root,COG3437@2|Bacteria,1MUB8@1224|Proteobacteria,1RPH3@1236|Gammaproteobacteria,1J4VQ@118884|unclassified Gammaproteobacteria	1236|Gammaproteobacteria	T	a CheY-like receiver domain and an HD-GYP domain	-	-	-	ko:K07814	-	-	-	-	ko00000,ko02022	HD,HD_5,Response_reg
OHPGHOBH_00814	887885	892151	-	OHPGHOBH_00814	497321.C664_02710	1.17e-106	363	COG0642@1|root,COG2205@2|Bacteria,1NRP8@1224|Proteobacteria,2VGZQ@28216|Betaproteobacteria,2KUIP@206389|Rhodocyclales	206389|Rhodocyclales	T	Histidine Phosphotransfer domain	-	-	2.7.13.1	ko:K05962	-	-	-	-	ko00000,ko01000	HATPase_c,HisKA,Hpt,PAS_3,Response_reg
OHPGHOBH_00815	892427	897515	-	OHPGHOBH_00815	1122201.AUAZ01000023_gene2989	0	2230	COG0515@1|root,COG2199@1|root,COG3899@1|root,COG0515@2|Bacteria,COG3706@2|Bacteria,COG3899@2|Bacteria,1R7HC@1224|Proteobacteria,1RY2M@1236|Gammaproteobacteria,46772@72275|Alteromonadaceae	1236|Gammaproteobacteria	T	diguanylate cyclase	-	-	-	-	-	-	-	-	-	GGDEF,PAS_3
OHPGHOBH_00816	897543	898260	-	OHPGHOBH_00816	443152.MDG893_02680	4.18e-119	346	28Q1W@1|root,2ZCK4@2|Bacteria,1RDIF@1224|Proteobacteria,1S4Y2@1236|Gammaproteobacteria,467SB@72275|Alteromonadaceae	1236|Gammaproteobacteria	-	-	-	-	-	-	-	-	-	-	-	-
OHPGHOBH_00817	898271	899069	-	OHPGHOBH_00817	1042375.AFPL01000026_gene3636	3.21e-116	341	COG3703@1|root,COG3703@2|Bacteria,1PJ04@1224|Proteobacteria,1S2RZ@1236|Gammaproteobacteria,469ZY@72275|Alteromonadaceae	1236|Gammaproteobacteria	P	AIG2-like family	-	-	-	-	-	-	-	-	-	AIG2_2
OHPGHOBH_00818	899926	900487	-	OHPGHOBH_00818	1125863.JAFN01000001_gene3251	4.55e-55	180	COG1403@1|root,COG1403@2|Bacteria,1MWEQ@1224|Proteobacteria,42U6P@68525|delta/epsilon subdivisions,2WQ00@28221|Deltaproteobacteria	28221|Deltaproteobacteria	L	PFAM HNH endonuclease	-	-	-	-	-	-	-	-	-	HNH_5
OHPGHOBH_00819	900830	902141	-	OHPGHOBH_00819	1101195.Meth11DRAFT_2327	2.15e-156	457	COG1252@1|root,COG1252@2|Bacteria,1MX96@1224|Proteobacteria,2VJR6@28216|Betaproteobacteria,2KMDP@206350|Nitrosomonadales	206350|Nitrosomonadales	C	PFAM FAD-dependent pyridine nucleotide-disulphide oxidoreductase	-	-	1.6.99.3	ko:K03885	ko00190,map00190	-	-	-	ko00000,ko00001,ko01000	Pyr_redox_2
OHPGHOBH_00820	902489	903803	-	OHPGHOBH_00820	443598.AUFA01000009_gene5827	2.6e-19	99	COG2199@1|root,COG2202@1|root,COG2202@2|Bacteria,COG3706@2|Bacteria,1R7HC@1224|Proteobacteria,2TU0D@28211|Alphaproteobacteria,3JRER@41294|Bradyrhizobiaceae	28211|Alphaproteobacteria	T	Diguanylate cyclase	-	-	-	-	-	-	-	-	-	GGDEF,PAS_3,PAS_4,PAS_9,dCache_1
OHPGHOBH_00821	905076	907383	-	OHPGHOBH_00821	1004785.AMBLS11_15270	2.38e-175	531	COG4206@1|root,COG4206@2|Bacteria,1QUWU@1224|Proteobacteria,1RN8R@1236|Gammaproteobacteria,469WA@72275|Alteromonadaceae	1236|Gammaproteobacteria	H	TonB dependent receptor	-	-	-	-	-	-	-	-	-	Plug,TonB_dep_Rec
OHPGHOBH_00822	907959	908640	-	OHPGHOBH_00822	1286106.MPL1_04977	4.82e-59	192	COG2197@1|root,COG2197@2|Bacteria,1MWGM@1224|Proteobacteria,1RQ1J@1236|Gammaproteobacteria,460UF@72273|Thiotrichales	72273|Thiotrichales	K	PFAM Response regulator receiver domain	-	-	-	ko:K07689	ko02020,ko02025,ko02026,ko05111,map02020,map02025,map02026,map05111	M00475	-	-	ko00000,ko00001,ko00002,ko02022	GerE,Response_reg
OHPGHOBH_00823	908900	910217	-	OHPGHOBH_00823	640081.Dsui_3468	5.38e-24	110	COG2199@1|root,COG4585@1|root,COG3706@2|Bacteria,COG4585@2|Bacteria,1MWPN@1224|Proteobacteria,2VJV5@28216|Betaproteobacteria,2KW7P@206389|Rhodocyclales	206389|Rhodocyclales	T	Histidine kinase	-	-	-	-	-	-	-	-	-	HATPase_c,HisKA_3
OHPGHOBH_00824	910400	912467	+	OHPGHOBH_00824	1266925.JHVX01000001_gene2556	1.02e-106	348	COG4772@1|root,COG4772@2|Bacteria,1MUIH@1224|Proteobacteria,2VKC9@28216|Betaproteobacteria,372G4@32003|Nitrosomonadales	28216|Betaproteobacteria	P	TonB-dependent Receptor Plug Domain	yncD	-	-	ko:K02014	-	-	-	-	ko00000,ko02000	Plug,TonB_dep_Rec
OHPGHOBH_00825	913689	914262	-	OHPGHOBH_00825	497321.C664_00590	1.59e-16	80.9	2BJZ8@1|root,32EC2@2|Bacteria,1RF67@1224|Proteobacteria,2VUGD@28216|Betaproteobacteria	28216|Betaproteobacteria	S	Protein of unknown function (DUF2380)	-	-	-	-	-	-	-	-	-	DUF3280
OHPGHOBH_00826	914224	915169	-	OHPGHOBH_00826	697282.Mettu_2790	1.19e-93	287	COG1665@1|root,COG1665@2|Bacteria,1RCBC@1224|Proteobacteria,1S28R@1236|Gammaproteobacteria,1XDNV@135618|Methylococcales	135618|Methylococcales	-	-	-	-	-	ko:K09717	-	-	-	-	ko00000	-
OHPGHOBH_00827	915175	916408	-	OHPGHOBH_00827	272560.BPSS1453	1.77e-100	329	COG0019@1|root,COG4638@1|root,COG0019@2|Bacteria,COG4638@2|Bacteria,1MW3T@1224|Proteobacteria,2VR86@28216|Betaproteobacteria,1KE46@119060|Burkholderiaceae	28216|Betaproteobacteria	EP	Pyridoxal-dependent decarboxylase, C-terminal sheet domain	nspC	-	4.1.1.96	ko:K13747	ko00330,ko01100,map00330,map01100	-	R09081,R09082	RC00299	ko00000,ko00001,ko01000	Orn_Arg_deC_N,Orn_DAP_Arg_deC,Rieske,Ring_hydroxyl_A
OHPGHOBH_00828	916397	917126	-	OHPGHOBH_00828	765913.ThidrDRAFT_0582	1.06e-65	210	COG1891@1|root,COG1891@2|Bacteria,1RGX0@1224|Proteobacteria,1S6UW@1236|Gammaproteobacteria,1X14H@135613|Chromatiales	135613|Chromatiales	S	4-HFC-P synthase	-	-	-	-	-	-	-	-	-	4HFCP_synth
OHPGHOBH_00829	917122	917692	-	OHPGHOBH_00829	686340.Metal_0824	8.05e-76	232	COG2457@1|root,COG2457@2|Bacteria,1RD0V@1224|Proteobacteria,1S4RM@1236|Gammaproteobacteria,1XEYH@135618|Methylococcales	135618|Methylococcales	S	Protein of unknown function (DUF447)	-	-	-	ko:K09154	-	-	-	-	ko00000	DUF447
OHPGHOBH_00830	917688	919095	-	OHPGHOBH_00830	243233.MCA1245	2.58e-200	570	COG0294@1|root,COG0294@2|Bacteria,1MWM3@1224|Proteobacteria,1RZMG@1236|Gammaproteobacteria,1XEAQ@135618|Methylococcales	135618|Methylococcales	H	PFAM Dihydropteroate synthase, DHPS	-	-	-	-	-	-	-	-	-	-
OHPGHOBH_00831	919119	919626	-	OHPGHOBH_00831	1123392.AQWL01000007_gene932	1.25e-47	159	COG0720@1|root,COG0720@2|Bacteria,1PW6P@1224|Proteobacteria,2WBRP@28216|Betaproteobacteria,1KSFM@119069|Hydrogenophilales	119069|Hydrogenophilales	H	6-pyruvoyl tetrahydropterin synthase	-	-	-	-	-	-	-	-	-	PTPS
OHPGHOBH_00832	920162	920588	-	OHPGHOBH_00832	1286106.MPL1_12025	7.79e-14	71.2	2CIIQ@1|root,32ZU0@2|Bacteria	2|Bacteria	-	-	-	-	-	-	-	-	-	-	-	-
OHPGHOBH_00833	921113	921728	-	OHPGHOBH_00833	648885.KB316283_gene3120	2.28e-33	125	COG2054@1|root,COG2054@2|Bacteria,1MZY4@1224|Proteobacteria,2UD44@28211|Alphaproteobacteria,1JURY@119045|Methylobacteriaceae	28211|Alphaproteobacteria	S	PFAM aspartate glutamate uridylate kinase	-	-	-	-	-	-	-	-	-	AA_kinase
OHPGHOBH_00834	921718	923113	-	OHPGHOBH_00834	765910.MARPU_15795	1.18e-174	504	COG0147@1|root,COG0147@2|Bacteria,1MVBJ@1224|Proteobacteria,1RMSE@1236|Gammaproteobacteria,1WW5M@135613|Chromatiales	135613|Chromatiales	EH	Anthranilate synthase component I	-	-	2.6.1.85,4.1.3.27	ko:K01657,ko:K01665	ko00400,ko00405,ko00790,ko01100,ko01110,ko01130,ko01230,ko02024,ko02025,map00400,map00405,map00790,map01100,map01110,map01130,map01230,map02024,map02025	M00023	R00985,R00986,R01716	RC00010,RC01418,RC02148,RC02414	ko00000,ko00001,ko00002,ko01000	Anth_synt_I_N,Chorismate_bind
OHPGHOBH_00835	923109	924159	-	OHPGHOBH_00835	697282.Mettu_2800	6.14e-98	301	COG1548@1|root,COG1548@2|Bacteria,1RAMA@1224|Proteobacteria,1S26G@1236|Gammaproteobacteria,1XDXI@135618|Methylococcales	135618|Methylococcales	GK	PFAM Hydantoinase oxoprolinase	-	-	-	-	-	-	-	-	-	Hydantoinase_A
OHPGHOBH_00836	924148	925153	-	OHPGHOBH_00836	857087.Metme_2270	4.87e-55	189	COG1821@1|root,COG1821@2|Bacteria,1RBY6@1224|Proteobacteria,1SIJ0@1236|Gammaproteobacteria,1XEZB@135618|Methylococcales	135618|Methylococcales	S	PFAM ATP-grasp	-	-	-	-	-	-	-	-	-	ATP-grasp_3
OHPGHOBH_00837	925171	925858	+	OHPGHOBH_00837	420662.Mpe_A2622	5.33e-33	127	COG1411@1|root,COG1411@2|Bacteria,1RHWE@1224|Proteobacteria,2VTJW@28216|Betaproteobacteria,1KKWI@119065|unclassified Burkholderiales	28216|Betaproteobacteria	S	Histidine biosynthesis protein	-	-	5.3.1.16	ko:K01814	ko00340,ko01100,ko01110,ko01230,map00340,map01100,map01110,map01230	M00026	R04640	RC00945	ko00000,ko00001,ko00002,ko01000	His_biosynth
OHPGHOBH_00838	925864	927100	-	OHPGHOBH_00838	765913.ThidrDRAFT_0569	2.68e-166	479	COG0720@1|root,COG0720@2|Bacteria,1NNVS@1224|Proteobacteria	1224|Proteobacteria	H	6-pyruvoyl tetrahydropterin synthase	-	-	4.1.2.50,4.2.3.12	ko:K01737	ko00790,ko01100,map00790,map01100	M00842,M00843	R04286,R09959	RC01117,RC02846,RC02847	ko00000,ko00001,ko00002,ko01000,ko03016	PTPS
OHPGHOBH_00839	927287	927800	-	OHPGHOBH_00839	765913.ThidrDRAFT_0568	5.68e-106	307	COG1795@1|root,COG1795@2|Bacteria,1NDRY@1224|Proteobacteria,1S3C1@1236|Gammaproteobacteria	1236|Gammaproteobacteria	S	PFAM Formaldehyde-activating enzyme	-	-	4.2.1.147	ko:K10713	ko00680,ko01120,ko01200,map00680,map01120,map01200	-	R08058	RC01583,RC01795	ko00000,ko00001,ko01000	Fae
OHPGHOBH_00840	927819	928773	-	OHPGHOBH_00840	1502770.JQMG01000001_gene1787	1.77e-70	226	COG1767@1|root,COG1767@2|Bacteria,1RAWI@1224|Proteobacteria,2VQ7E@28216|Betaproteobacteria,2KKD8@206350|Nitrosomonadales	206350|Nitrosomonadales	H	PFAM triphosphoribosyl-dephospho-CoA protein	-	-	2.4.2.52	ko:K05966	ko02020,map02020	-	R09675	RC00049,RC00063	ko00000,ko00001,ko01000	CitG
OHPGHOBH_00841	928769	929681	-	OHPGHOBH_00841	765913.ThidrDRAFT_0566	1.31e-124	365	COG0189@1|root,COG0189@2|Bacteria,1MX62@1224|Proteobacteria,1S30B@1236|Gammaproteobacteria,1X0PA@135613|Chromatiales	135613|Chromatiales	HJ	Belongs to the RimK family	-	-	-	-	-	-	-	-	-	RimK
OHPGHOBH_00842	929677	930652	-	OHPGHOBH_00842	686340.Metal_3524	5.72e-143	413	COG3252@1|root,COG3252@2|Bacteria,1MUP6@1224|Proteobacteria,1S1PA@1236|Gammaproteobacteria,1XDU9@135618|Methylococcales	135618|Methylococcales	H	Catalyzes the hydrolysis of methenyl-H(4)MPT( ) to 5- formyl-H(4)MPT	mch	GO:0003674,GO:0003824,GO:0008150,GO:0008152,GO:0009987,GO:0015947,GO:0016787,GO:0016810,GO:0016814,GO:0018759,GO:0019238,GO:0043446,GO:0044237,GO:0071704	3.5.4.27	ko:K01499	ko00680,ko01100,ko01120,ko01200,map00680,map01100,map01120,map01200	M00567	R03464	RC01870	ko00000,ko00001,ko00002,ko01000	MCH
OHPGHOBH_00843	930648	931809	-	OHPGHOBH_00843	472759.Nhal_3875	3.23e-64	217	COG2232@1|root,COG2232@2|Bacteria,1R6Y7@1224|Proteobacteria,1S781@1236|Gammaproteobacteria,1X15N@135613|Chromatiales	135613|Chromatiales	S	ATP-grasp domain	-	-	-	-	-	-	-	-	-	ATP-grasp_3
OHPGHOBH_00844	931798	932701	-	OHPGHOBH_00844	857087.Metme_3921	2.39e-103	311	COG0373@1|root,COG0373@2|Bacteria,1MXX5@1224|Proteobacteria,1S03H@1236|Gammaproteobacteria,1XDMW@135618|Methylococcales	135618|Methylococcales	H	PFAM Methylene-tetrahydromethanopterin dehydrogenase, N-terminal	-	-	-	ko:K10714	ko00680,ko01100,ko01120,ko01200,map00680,map01100,map01120,map01200	-	R08059	RC00202	ko00000,ko00001,ko01000	Mpt_N
OHPGHOBH_00845	932700	933744	-	OHPGHOBH_00845	765913.ThidrDRAFT_0562	1.68e-136	398	COG1907@1|root,COG1907@2|Bacteria,1MWHM@1224|Proteobacteria,1RQC1@1236|Gammaproteobacteria	1236|Gammaproteobacteria	S	beta-ribofuranosylaminobenzene 5'-phosphate synthase	-	-	-	-	-	-	-	-	-	GHMP_kinases_C,GHMP_kinases_N
OHPGHOBH_00846	933832	933982	+
OHPGHOBH_00847	934424	935729	+	OHPGHOBH_00847	765913.ThidrDRAFT_0561	4.68e-153	447	COG1029@1|root,COG1029@2|Bacteria,1R64R@1224|Proteobacteria,1RNM2@1236|Gammaproteobacteria,1X05Q@135613|Chromatiales	135613|Chromatiales	C	TIGRFAM formylmethanofuran dehydrogenase subunit B	-	-	1.2.7.12	ko:K00201	ko00680,ko01100,ko01120,ko01200,map00680,map01100,map01120,map01200	M00567	R03015,R08060	RC00197,RC00323	ko00000,ko00001,ko00002,ko01000	-
OHPGHOBH_00848	935722	937390	+	OHPGHOBH_00848	765913.ThidrDRAFT_0560	0	900	COG1229@1|root,COG1229@2|Bacteria,1NX13@1224|Proteobacteria,1RZ5G@1236|Gammaproteobacteria,1X07F@135613|Chromatiales	135613|Chromatiales	C	TIGRFAM Formylmethanofuran dehydrogenase, subunit A	-	-	1.2.7.12	ko:K00200	ko00680,ko01100,ko01120,ko01130,ko01200,map00680,map01100,map01120,map01130,map01200	M00567	R03015,R08060	RC00197,RC00323	ko00000,ko00001,ko00002,ko01000	Amidohydro_3
OHPGHOBH_00849	937386	938283	+	OHPGHOBH_00849	765913.ThidrDRAFT_0559	1.83e-163	463	COG2037@1|root,COG2037@2|Bacteria,1MVSD@1224|Proteobacteria,1S0G2@1236|Gammaproteobacteria,1X08I@135613|Chromatiales	135613|Chromatiales	H	Catalyzes the transfer of a formyl group from 5-formyl tetrahydromethanopterin (5-formyl-H(4)MPT) to methanofuran (MFR) so as to produce formylmethanofuran (formyl-MFR) and tetrahydromethanopterin (H(4)MPT)	ffsA	-	2.3.1.101	ko:K00672	ko00680,ko01100,ko01120,ko01200,map00680,map01100,map01120,map01200	M00567	R03390	RC00197,RC00870,RC02881	ko00000,ko00001,ko00002,ko01000	FTR,FTR_C
OHPGHOBH_00850	938279	939095	+	OHPGHOBH_00850	765913.ThidrDRAFT_0558	3.83e-30	121	COG2218@1|root,COG2218@2|Bacteria,1MUUQ@1224|Proteobacteria,1S19G@1236|Gammaproteobacteria,1X0S9@135613|Chromatiales	135613|Chromatiales	C	PFAM glutamate synthase alpha subunit	-	-	1.2.7.12	ko:K00202	ko00680,ko01100,ko01120,ko01200,map00680,map01100,map01120,map01200	M00567	R03015,R08060,R11743	RC00197,RC00323	ko00000,ko00001,ko00002,ko01000	GXGXG
OHPGHOBH_00851	939638	940553	+	OHPGHOBH_00851	765913.ThidrDRAFT_0532	1.17e-171	484	COG1235@1|root,COG1235@2|Bacteria,1MWI5@1224|Proteobacteria,1RMM9@1236|Gammaproteobacteria,1WY17@135613|Chromatiales	135613|Chromatiales	H	May be involved in the transport of PQQ or its precursor to the periplasm	pqqB	-	-	ko:K06136	-	-	-	-	ko00000	Lactamase_B_2
OHPGHOBH_00852	940565	941297	+	OHPGHOBH_00852	998674.ATTE01000001_gene3352	2.57e-145	413	COG5424@1|root,COG5424@2|Bacteria,1MW7G@1224|Proteobacteria,1RP1V@1236|Gammaproteobacteria,461R8@72273|Thiotrichales	72273|Thiotrichales	H	Ring cyclization and eight-electron oxidation of 3a-(2- amino-2-carboxyethyl)-4,5-dioxo-4,5,6,7,8,9-hexahydroquinoline- 7,9-dicarboxylic-acid to PQQ	pqqC	-	1.3.3.11	ko:K06137	-	-	-	-	ko00000,ko01000	TENA_THI-4
OHPGHOBH_00853	941300	941585	+	OHPGHOBH_00853	765913.ThidrDRAFT_0530	3.1e-33	117	2E4CK@1|root,32Z81@2|Bacteria,1N7JR@1224|Proteobacteria,1SCEZ@1236|Gammaproteobacteria,1WZFP@135613|Chromatiales	135613|Chromatiales	S	coenzyme PQQ synthesis	pqqD	-	-	ko:K06138	-	-	-	-	ko00000	PqqD
OHPGHOBH_00854	941550	942708	+	OHPGHOBH_00854	765913.ThidrDRAFT_0529	6.77e-223	621	COG0535@1|root,COG0535@2|Bacteria,1MUQP@1224|Proteobacteria,1RMR1@1236|Gammaproteobacteria,1WWJ4@135613|Chromatiales	135613|Chromatiales	S	Radical SAM superfamily	pqqE	-	-	ko:K06139	-	-	-	-	ko00000	Fer4_12,Fer4_14,Radical_SAM,SPASM
OHPGHOBH_00855	942817	943843	-	OHPGHOBH_00855	1415755.JQLV01000001_gene1305	1.38e-82	260	COG0596@1|root,COG0596@2|Bacteria,1MWW8@1224|Proteobacteria,1RMKF@1236|Gammaproteobacteria,1XHJS@135619|Oceanospirillales	135619|Oceanospirillales	E	Belongs to the peptidase S33 family	pip	-	3.4.11.5	ko:K01259	ko00330,map00330	-	R00135	-	ko00000,ko00001,ko01000,ko01002	Abhydrolase_1
OHPGHOBH_00856	944640	946443	+	OHPGHOBH_00856	765913.ThidrDRAFT_0525	0	1012	COG4993@1|root,COG4993@2|Bacteria,1MUQX@1224|Proteobacteria,1RN5D@1236|Gammaproteobacteria,1X037@135613|Chromatiales	135613|Chromatiales	G	Pyrrolo-quinoline quinone	-	-	1.1.2.8	ko:K00114	ko00010,ko00625,ko01100,ko01110,ko01120,ko01130,map00010,map00625,map01100,map01110,map01120,map01130	-	R05062,R05198,R05285	RC00087,RC00088,RC01039	ko00000,ko00001,ko01000	PQQ
OHPGHOBH_00857	946556	947027	+	OHPGHOBH_00857	765913.ThidrDRAFT_0524	1.93e-61	193	COG2010@1|root,COG2010@2|Bacteria,1RD7T@1224|Proteobacteria,1SZ7R@1236|Gammaproteobacteria	1236|Gammaproteobacteria	C	Cytochrome c mono- and diheme variants	-	-	-	-	-	-	-	-	-	Cytochrome_CBB3
OHPGHOBH_00858	947143	947998	+	OHPGHOBH_00858	765913.ThidrDRAFT_0523	5.38e-115	339	COG0834@1|root,COG0834@2|Bacteria,1MWWZ@1224|Proteobacteria,1S2ZV@1236|Gammaproteobacteria	1236|Gammaproteobacteria	ET	ABC transporter substrate-binding protein	moxJ	-	-	-	-	-	-	-	-	Ank_2,Ank_4,Ank_5,SBP_bac_3
OHPGHOBH_00859	947994	948600	+	OHPGHOBH_00859	1168059.KB899087_gene1841	4.09e-46	157	COG0607@1|root,COG0607@2|Bacteria,1MZG3@1224|Proteobacteria,2U1W0@28211|Alphaproteobacteria,3EZEN@335928|Xanthobacteraceae	28211|Alphaproteobacteria	P	COG0607 Rhodanese-related sulfurtransferase	-	-	-	-	-	-	-	-	-	Rhodanese
OHPGHOBH_00860	949484	950111	-	OHPGHOBH_00860	765913.ThidrDRAFT_0611	1.69e-41	146	2CCJC@1|root,31PRJ@2|Bacteria,1R6D1@1224|Proteobacteria	1224|Proteobacteria	-	-	-	-	-	-	-	-	-	-	-	-
OHPGHOBH_00861	950114	950921	-	OHPGHOBH_00861	765913.ThidrDRAFT_0610	2.98e-149	424	COG0842@1|root,COG0842@2|Bacteria,1MVUG@1224|Proteobacteria,1RNF7@1236|Gammaproteobacteria	1236|Gammaproteobacteria	V	Transport Permease Protein	-	-	-	ko:K01992	-	M00254	-	-	ko00000,ko00002,ko02000	ABC2_membrane
OHPGHOBH_00862	950917	951655	-	OHPGHOBH_00862	1380394.JADL01000001_gene2387	1.12e-86	265	COG1131@1|root,COG1131@2|Bacteria,1MX56@1224|Proteobacteria,2TTQM@28211|Alphaproteobacteria,2JRR4@204441|Rhodospirillales	204441|Rhodospirillales	V	ATPases associated with a variety of cellular activities	-	-	-	ko:K01990	-	M00254	-	-	ko00000,ko00002,ko02000	ABC_tran
OHPGHOBH_00863	951651	952653	-	OHPGHOBH_00863	1101192.KB910516_gene929	5.63e-26	113	COG3391@1|root,COG3391@2|Bacteria,1P862@1224|Proteobacteria,2TR6Z@28211|Alphaproteobacteria,1JRHF@119045|Methylobacteriaceae	28211|Alphaproteobacteria	S	TIGRFAM 40-residue YVTN family beta-propeller repeat protein	MA20_34510	-	-	-	-	-	-	-	-	Cytochrom_D1,Lactonase
OHPGHOBH_00864	952719	953943	-	OHPGHOBH_00864	477228.YO5_10005	4.89e-110	335	COG0683@1|root,COG0683@2|Bacteria,1MWGW@1224|Proteobacteria,1RQ5G@1236|Gammaproteobacteria,1Z2MI@136846|Pseudomonas stutzeri group	1236|Gammaproteobacteria	E	Periplasmic binding protein	-	-	-	-	-	-	-	-	-	Peripla_BP_6
OHPGHOBH_00865	954585	955110	+	OHPGHOBH_00865	395965.Msil_0195	4.91e-67	209	COG3832@1|root,COG3832@2|Bacteria,1RD9A@1224|Proteobacteria,2U76G@28211|Alphaproteobacteria,3NB7I@45404|Beijerinckiaceae	28211|Alphaproteobacteria	S	Polyketide cyclase / dehydrase and lipid transport	-	-	-	-	-	-	-	-	-	Polyketide_cyc2
OHPGHOBH_00866	955132	956128	+	OHPGHOBH_00866	1116472.MGMO_146c00290	1.03e-06	58.2	COG3391@1|root,COG3391@2|Bacteria,1MXJJ@1224|Proteobacteria,1SZ16@1236|Gammaproteobacteria,1XE8Q@135618|Methylococcales	135618|Methylococcales	S	Lactonase, 7-bladed beta-propeller	-	-	-	-	-	-	-	-	-	Cytochrom_D1,Lactonase
OHPGHOBH_00867	956173	956467	+
OHPGHOBH_00868	956484	957174	+	OHPGHOBH_00868	1380394.JADL01000001_gene2408	8.05e-38	138	2C1VZ@1|root,32R98@2|Bacteria,1RJ8X@1224|Proteobacteria,2UEV8@28211|Alphaproteobacteria,2JTHE@204441|Rhodospirillales	204441|Rhodospirillales	-	-	-	-	-	-	-	-	-	-	-	-
OHPGHOBH_00869	957201	957570	+	OHPGHOBH_00869	1121939.L861_20685	6.41e-22	90.5	2C7YM@1|root,32RK3@2|Bacteria,1N2IQ@1224|Proteobacteria,1SDXB@1236|Gammaproteobacteria	1236|Gammaproteobacteria	-	-	-	-	-	-	-	-	-	-	-	-
OHPGHOBH_00870	957713	958559	-	OHPGHOBH_00870	497321.C664_00585	3.12e-71	228	COG5501@1|root,COG5501@2|Bacteria,1PB0I@1224|Proteobacteria,2VNJJ@28216|Betaproteobacteria,2KW2T@206389|Rhodocyclales	206389|Rhodocyclales	S	Sulphur oxidation protein SoxZ	-	-	-	ko:K17226	ko00920,ko01100,ko01120,map00920,map01100,map01120	M00595	R10151	RC03151,RC03152	ko00000,ko00001,ko00002	SoxY,SoxZ
OHPGHOBH_00871	958781	959891	-	OHPGHOBH_00871	1380394.JADL01000001_gene2405	5.68e-86	268	COG0491@1|root,COG0491@2|Bacteria,1MX4H@1224|Proteobacteria,2TR8F@28211|Alphaproteobacteria,2JRUD@204441|Rhodospirillales	204441|Rhodospirillales	S	Metallo-beta-lactamase superfamily	-	-	-	-	-	-	-	-	-	Lactamase_B
OHPGHOBH_00872	959953	960973	+	OHPGHOBH_00872	765913.ThidrDRAFT_0590	1.11e-122	363	COG0715@1|root,COG0715@2|Bacteria,1MWUA@1224|Proteobacteria,1S2B3@1236|Gammaproteobacteria	1236|Gammaproteobacteria	P	COG0715 ABC-type nitrate sulfonate bicarbonate transport systems periplasmic components	-	-	-	ko:K02051	-	M00188	-	-	ko00000,ko00002,ko02000	NMT1,SBP_bac_3
OHPGHOBH_00873	960984	961731	+	OHPGHOBH_00873	1449065.JMLL01000015_gene4236	7.96e-81	250	COG0600@1|root,COG0600@2|Bacteria,1MWS0@1224|Proteobacteria,2TR0G@28211|Alphaproteobacteria,43H9W@69277|Phyllobacteriaceae	28211|Alphaproteobacteria	P	Binding-protein-dependent transport system inner membrane component	MA20_34455	-	-	ko:K02050	-	M00188	-	-	ko00000,ko00002,ko02000	BPD_transp_1
OHPGHOBH_00874	961735	962497	+	OHPGHOBH_00874	85643.Tmz1t_2850	8.66e-57	189	COG1116@1|root,COG1116@2|Bacteria,1MU6C@1224|Proteobacteria,2W096@28216|Betaproteobacteria,2KXYN@206389|Rhodocyclales	206389|Rhodocyclales	P	ATPases associated with a variety of cellular activities	-	-	-	ko:K02049	-	M00188	-	-	ko00000,ko00002,ko02000	ABC_tran
OHPGHOBH_00875	962661	962820	+
OHPGHOBH_00876	962759	964466	+	OHPGHOBH_00876	472759.Nhal_2430	1.48e-285	794	COG1894@1|root,COG1905@1|root,COG1894@2|Bacteria,COG1905@2|Bacteria,1MV8F@1224|Proteobacteria,1RMUD@1236|Gammaproteobacteria,1X03E@135613|Chromatiales	135613|Chromatiales	C	Respiratory-chain NADH dehydrogenase domain, 51 kDa subunit	-	-	1.17.1.9	ko:K00122	ko00630,ko00680,ko01100,ko01120,ko01200,map00630,map00680,map01100,map01120,map01200	-	R00519	RC02796	ko00000,ko00001,ko01000	2Fe-2S_thioredx,Complex1_51K,NADH_4Fe-4S,SLBB
OHPGHOBH_00877	964455	967209	+	OHPGHOBH_00877	977880.RALTA_B1495	0	1267	COG3383@1|root,COG3383@2|Bacteria,1QTZB@1224|Proteobacteria,2VP2Q@28216|Betaproteobacteria,1K6SR@119060|Burkholderiaceae	28216|Betaproteobacteria	C	Belongs to the prokaryotic molybdopterin-containing oxidoreductase family	fdhA1	-	1.17.1.9,1.17.99.7	ko:K00123,ko:K22015	ko00630,ko00680,ko01100,ko01120,ko01200,map00630,map00680,map01100,map01120,map01200	-	R00519	RC02796	ko00000,ko00001,ko01000	Fer2_4,Fer4,Fer4_9,Molybdop_Fe4S4,Molybdopterin,Molydop_binding,NADH-G_4Fe-4S_3
OHPGHOBH_00878	967455	968631	+	OHPGHOBH_00878	1123401.JHYQ01000016_gene2970	4.63e-132	391	COG3203@1|root,COG3203@2|Bacteria,1P7S0@1224|Proteobacteria,1S09X@1236|Gammaproteobacteria	1236|Gammaproteobacteria	M	Membrane	-	-	-	-	-	-	-	-	-	Porin_4
OHPGHOBH_00879	968796	969618	-	OHPGHOBH_00879	1116472.MGMO_8c00320	7.76e-108	320	COG0294@1|root,COG0294@2|Bacteria,1MUIR@1224|Proteobacteria,1RM8G@1236|Gammaproteobacteria,1XE7A@135618|Methylococcales	135618|Methylococcales	H	Catalyzes the condensation of para-aminobenzoate (pABA) with 6-hydroxymethyl-7,8-dihydropterin diphosphate (DHPt-PP) to form 7,8-dihydropteroate (H2Pte), the immediate precursor of folate derivatives	-	-	2.5.1.15	ko:K00796	ko00790,ko01100,map00790,map01100	M00126,M00841	R03066,R03067	RC00121,RC00842	ko00000,ko00001,ko00002,ko01000	Pterin_bind
OHPGHOBH_00880	969781	971743	+	OHPGHOBH_00880	1123393.KB891326_gene214	4.8e-214	620	COG3284@1|root,COG3284@2|Bacteria,1NRG5@1224|Proteobacteria,2VICI@28216|Betaproteobacteria,1KRH7@119069|Hydrogenophilales	119069|Hydrogenophilales	KQ	Sigma-54 interaction domain	-	-	-	-	-	-	-	-	-	GAF,HTH_8,Sigma54_activat
OHPGHOBH_00881	971991	972513	+	OHPGHOBH_00881	765913.ThidrDRAFT_0584	1.9e-86	258	COG1036@1|root,COG1036@2|Bacteria,1RD5I@1224|Proteobacteria,1S59C@1236|Gammaproteobacteria	1236|Gammaproteobacteria	C	PFAM Flavoprotein	-	-	-	-	-	-	-	-	-	Flavoprotein
OHPGHOBH_00882	972605	975209	+	OHPGHOBH_00882	269796.Rru_A2763	5.7e-87	302	COG5001@1|root,COG5001@2|Bacteria,1MU2C@1224|Proteobacteria,2UP6H@28211|Alphaproteobacteria,2JRF2@204441|Rhodospirillales	204441|Rhodospirillales	T	diguanylate cyclase	-	-	-	-	-	-	-	-	-	EAL,GGDEF
OHPGHOBH_00883	975128	975359	-
OHPGHOBH_00884	975623	976040	+	OHPGHOBH_00884	1198232.CYCME_2008	2.34e-40	138	2DMJX@1|root,32S2S@2|Bacteria,1N4UR@1224|Proteobacteria,1SBGD@1236|Gammaproteobacteria	1236|Gammaproteobacteria	S	ParD-like antitoxin of type II bacterial toxin-antitoxin system	-	-	-	-	-	-	-	-	-	ParD_like
OHPGHOBH_00885	976060	976621	+	OHPGHOBH_00885	1249627.D779_2423	1.12e-74	229	COG4185@1|root,COG4185@2|Bacteria,1RFDC@1224|Proteobacteria,1SG1X@1236|Gammaproteobacteria,1WZ0T@135613|Chromatiales	135613|Chromatiales	S	Zeta toxin	-	-	-	-	-	-	-	-	-	Zeta_toxin
OHPGHOBH_00886	977199	977646	+
OHPGHOBH_00887	977916	978039	+
OHPGHOBH_00888	978559	978931	+
OHPGHOBH_00889	979171	979357	+	OHPGHOBH_00889	349521.HCH_06487	4.63e-18	76.6	COG0789@1|root,COG0789@2|Bacteria,1NKA7@1224|Proteobacteria,1SHAD@1236|Gammaproteobacteria	1236|Gammaproteobacteria	K	Transcriptional regulator	-	-	-	-	-	-	-	-	-	-
OHPGHOBH_00890	979409	980027	+	OHPGHOBH_00890	1121447.JONL01000002_gene2168	1.5e-48	164	COG0789@1|root,COG0789@2|Bacteria,1MWN0@1224|Proteobacteria,42U2V@68525|delta/epsilon subdivisions,2WQJW@28221|Deltaproteobacteria,2MC31@213115|Desulfovibrionales	28221|Deltaproteobacteria	K	MerR, DNA binding	-	-	-	ko:K19591	-	M00769	-	-	ko00000,ko00002,ko01504,ko03000	MerR_1
OHPGHOBH_00891	980023	980170	+
OHPGHOBH_00892	980229	981141	-	OHPGHOBH_00892	472759.Nhal_2417	6.31e-85	264	COG0583@1|root,COG0583@2|Bacteria,1MU8N@1224|Proteobacteria,1RN7T@1236|Gammaproteobacteria,1WX3Q@135613|Chromatiales	135613|Chromatiales	K	Transcriptional regulator	cysB	-	-	ko:K13634	-	-	-	-	ko00000,ko03000	HTH_1,LysR_substrate
OHPGHOBH_00893	981244	983026	+	OHPGHOBH_00893	701347.Entcl_0942	6.5e-146	441	COG0369@1|root,COG0369@2|Bacteria,1QUAH@1224|Proteobacteria,1T1RJ@1236|Gammaproteobacteria,3X1G5@547|Enterobacter	1236|Gammaproteobacteria	H	Component of the sulfite reductase complex that catalyzes the 6-electron reduction of sulfite to sulfide. This is one of several activities required for the biosynthesis of L- cysteine from sulfate. The flavoprotein component catalyzes the electron flow from NADPH - FAD - FMN to the hemoprotein component	cysJ	GO:0000166,GO:0003674,GO:0003824,GO:0005488,GO:0005575,GO:0005622,GO:0005623,GO:0008150,GO:0008152,GO:0009337,GO:0010181,GO:0016491,GO:0016645,GO:0016646,GO:0032553,GO:0032991,GO:0036094,GO:0042602,GO:0043167,GO:0043168,GO:0044424,GO:0044464,GO:0048037,GO:0050660,GO:0050661,GO:0050662,GO:0055114,GO:0070401,GO:0097159,GO:0097367,GO:1901265,GO:1901363	1.8.1.2	ko:K00380	ko00920,ko01100,ko01120,map00920,map01100,map01120	M00176	R00858	RC00065	ko00000,ko00001,ko00002,ko01000	FAD_binding_1,Flavodoxin_1,NAD_binding_1
OHPGHOBH_00894	983025	984714	+	OHPGHOBH_00894	765911.Thivi_1406	1.44e-285	794	COG0155@1|root,COG0155@2|Bacteria,1MVVB@1224|Proteobacteria,1RMFH@1236|Gammaproteobacteria,1WX3J@135613|Chromatiales	135613|Chromatiales	H	Component of the sulfite reductase complex that catalyzes the 6-electron reduction of sulfite to sulfide. This is one of several activities required for the biosynthesis of L- cysteine from sulfate	cysI	-	1.8.1.2	ko:K00381	ko00920,ko01100,ko01120,map00920,map01100,map01120	M00176	R00858	RC00065	ko00000,ko00001,ko00002,ko01000	NIR_SIR,NIR_SIR_ferr
OHPGHOBH_00895	984700	985327	+	OHPGHOBH_00895	642227.HA49_07310	2.15e-76	236	COG0175@1|root,COG0175@2|Bacteria,1MXUR@1224|Proteobacteria,1RNC5@1236|Gammaproteobacteria,4BUB6@82986|Tatumella	1236|Gammaproteobacteria	EH	Belongs to the PAPS reductase family. CysH subfamily	cysH	GO:0000103,GO:0003674,GO:0003824,GO:0004604,GO:0005575,GO:0005622,GO:0005623,GO:0005737,GO:0006790,GO:0008150,GO:0008152,GO:0009987,GO:0016491,GO:0016667,GO:0016671,GO:0019379,GO:0019419,GO:0044237,GO:0044424,GO:0044464,GO:0055114	1.8.4.10,1.8.4.8	ko:K00390	ko00920,ko01100,ko01120,map00920,map01100,map01120	M00176	R02021	RC00007,RC02862	ko00000,ko00001,ko00002,ko01000	PAPS_reduct
OHPGHOBH_00896	985503	986130	+	OHPGHOBH_00896	765912.Thimo_1205	1.03e-111	325	COG0529@1|root,COG0529@2|Bacteria,1MX0D@1224|Proteobacteria,1RNWT@1236|Gammaproteobacteria,1WY0V@135613|Chromatiales	135613|Chromatiales	F	Catalyzes the synthesis of activated sulfate	cysC	-	2.7.1.25	ko:K00860	ko00230,ko00920,ko01100,ko01120,map00230,map00920,map01100,map01120	M00176	R00509,R04928	RC00002,RC00078	ko00000,ko00001,ko00002,ko01000	APS_kinase
OHPGHOBH_00897	986263	986623	-
OHPGHOBH_00898	987114	988011	+	OHPGHOBH_00898	575564.HMPREF0014_01995	1.77e-23	104	COG2207@1|root,COG2207@2|Bacteria,1R71R@1224|Proteobacteria,1RPUM@1236|Gammaproteobacteria,3NJSM@468|Moraxellaceae	1236|Gammaproteobacteria	K	helix_turn_helix, arabinose operon control protein	ybcM	GO:0003674,GO:0003700,GO:0006355,GO:0006950,GO:0006974,GO:0008150,GO:0009889,GO:0009987,GO:0010468,GO:0010556,GO:0019219,GO:0019222,GO:0031323,GO:0031326,GO:0033554,GO:0042221,GO:0046677,GO:0050789,GO:0050794,GO:0050896,GO:0051171,GO:0051252,GO:0051716,GO:0060255,GO:0065007,GO:0080090,GO:0140110,GO:1903506,GO:2000112,GO:2001141	-	-	-	-	-	-	-	Arabinose_bd,HTH_18
OHPGHOBH_00899	988064	988613	+	OHPGHOBH_00899	491916.RHECIAT_CH0000329	2.93e-65	205	COG1881@1|root,COG1881@2|Bacteria,1N0Y4@1224|Proteobacteria,2U9HZ@28211|Alphaproteobacteria,4BCSE@82115|Rhizobiaceae	28211|Alphaproteobacteria	G	phosphatidylethanolamine-binding protein	-	GO:0005575,GO:0005622,GO:0005623,GO:0005737,GO:0030288,GO:0030313,GO:0031975,GO:0042597,GO:0044424,GO:0044464	-	ko:K06910	-	-	-	-	ko00000	PBP
OHPGHOBH_00900	988798	989404	-	OHPGHOBH_00900	395019.Bmul_3262	2.71e-16	80.9	COG1396@1|root,COG3837@1|root,COG1396@2|Bacteria,COG3837@2|Bacteria,1RBF3@1224|Proteobacteria,2WEAY@28216|Betaproteobacteria,1K4JJ@119060|Burkholderiaceae	28216|Betaproteobacteria	K	Cupin 2, conserved barrel domain protein	-	-	-	-	-	-	-	-	-	Cupin_2,HTH_3
OHPGHOBH_00901	989520	990246	+	OHPGHOBH_00901	399739.Pmen_2011	3.23e-67	214	COG0518@1|root,COG0518@2|Bacteria,1MUDH@1224|Proteobacteria,1RXUZ@1236|Gammaproteobacteria,1YG50@136841|Pseudomonas aeruginosa group	1236|Gammaproteobacteria	F	Glutamine amidotransferase	-	-	6.3.5.2	ko:K01951	ko00230,ko00983,ko01100,map00230,map00983,map01100	M00050	R01230,R01231,R08244	RC00010,RC00204	ko00000,ko00001,ko00002,ko01000,ko01002	GATase
OHPGHOBH_00902	990802	992656	+	OHPGHOBH_00902	640511.BC1002_3066	5.18e-63	234	COG0457@1|root,COG1216@1|root,COG3914@1|root,COG0457@2|Bacteria,COG1216@2|Bacteria,COG3914@2|Bacteria,1MVMG@1224|Proteobacteria,2VH3M@28216|Betaproteobacteria,1K03X@119060|Burkholderiaceae	28216|Betaproteobacteria	O	Tetratricopeptide TPR_2 repeat protein	-	-	-	-	-	-	-	-	-	Glyco_tranf_2_5,Glyco_transf_41,Methyltransf_12,TPR_1,TPR_11,TPR_16,TPR_19,TPR_2,TPR_8
OHPGHOBH_00903	992729	994190	+	OHPGHOBH_00903	1037409.BJ6T_79740	2.25e-41	162	COG1357@1|root,COG1357@2|Bacteria,1N7U9@1224|Proteobacteria,2UHJU@28211|Alphaproteobacteria,3K68B@41294|Bradyrhizobiaceae	28211|Alphaproteobacteria	S	Pentapeptide repeats (9 copies)	-	-	-	-	-	-	-	-	-	Pentapeptide,Pentapeptide_4
OHPGHOBH_00904	994186	995200	+	OHPGHOBH_00904	762376.AXYL_03891	5.57e-12	73.9	COG2055@1|root,COG2055@2|Bacteria,1MWQY@1224|Proteobacteria,2VJ5T@28216|Betaproteobacteria,3T42A@506|Alcaligenaceae	28216|Betaproteobacteria	C	Belongs to the LDH2 MDH2 oxidoreductase family	-	-	-	-	-	-	-	-	-	Ldh_2
OHPGHOBH_00905	995215	996307	+	OHPGHOBH_00905	104623.Ser39006_03153	3e-78	251	2E0Q1@1|root,32W8S@2|Bacteria,1RHB5@1224|Proteobacteria,1SNEF@1236|Gammaproteobacteria	1236|Gammaproteobacteria	S	Methyltransferase domain	-	-	-	-	-	-	-	-	-	Methyltransf_24
OHPGHOBH_00906	996303	997005	-	OHPGHOBH_00906	4899.EPX75374	1.09e-06	55.8	COG0110@1|root,KOG4750@2759|Eukaryota,3A409@33154|Opisthokonta,3NVKP@4751|Fungi,3QNM3@4890|Ascomycota,3ME4H@451866|Taphrinomycotina	4751|Fungi	E	Serine O-acetyltransferase activity	-	GO:0003674,GO:0003824,GO:0005575,GO:0006082,GO:0006520,GO:0006563,GO:0006807,GO:0008150,GO:0008152,GO:0008374,GO:0008870,GO:0009001,GO:0009069,GO:0009987,GO:0016020,GO:0016407,GO:0016412,GO:0016413,GO:0016740,GO:0016746,GO:0016747,GO:0019752,GO:0043436,GO:0044237,GO:0044238,GO:0044281,GO:0071704,GO:1901564,GO:1901605	-	-	-	-	-	-	-	Hexapep,Hexapep_2,Mac
OHPGHOBH_00907	996997	998335	-	OHPGHOBH_00907	314271.RB2654_06969	5.12e-56	199	COG1541@1|root,COG1541@2|Bacteria,1MV1W@1224|Proteobacteria,2TRVF@28211|Alphaproteobacteria	1224|Proteobacteria	H	Catalyzes the activation of phenylacetic acid (PA) to phenylacetyl-CoA (PA-CoA)	-	-	6.2.1.30	ko:K01912	ko00360,ko01120,ko05111,map00360,map01120,map05111	-	R02539	RC00004,RC00014	ko00000,ko00001,ko01000	AMP-binding,AMP-binding_C_2
OHPGHOBH_00908	998532	999318	+	OHPGHOBH_00908	1366050.N234_16600	1.01e-75	238	COG2227@1|root,COG2227@2|Bacteria,1RAE7@1224|Proteobacteria,2W37Z@28216|Betaproteobacteria,1K2NC@119060|Burkholderiaceae	28216|Betaproteobacteria	H	Methyltransferase domain	-	-	-	-	-	-	-	-	-	Methyltransf_23
OHPGHOBH_00909	999369	1000422	+	OHPGHOBH_00909	686340.Metal_1925	1.8e-71	233	28HYD@1|root,2Z83U@2|Bacteria,1R5TY@1224|Proteobacteria,1RQN8@1236|Gammaproteobacteria	1236|Gammaproteobacteria	S	Sulfotransferase family	-	-	-	-	-	-	-	-	-	Sulfotransfer_3
OHPGHOBH_00910	1000375	1001566	-	OHPGHOBH_00910	1234364.AMSF01000055_gene1056	8.28e-185	525	COG0399@1|root,COG0399@2|Bacteria,1MUPN@1224|Proteobacteria,1RQ7S@1236|Gammaproteobacteria,1X4UX@135614|Xanthomonadales	135614|Xanthomonadales	E	Belongs to the DegT DnrJ EryC1 family	vioA	-	2.6.1.33	ko:K20429	-	-	R02773	RC00006,RC00781	ko00000,ko01000	DegT_DnrJ_EryC1
OHPGHOBH_00911	1002421	1003306	+	OHPGHOBH_00911	1454004.AW11_02489	1.76e-137	397	COG0226@1|root,COG0226@2|Bacteria,1MVXP@1224|Proteobacteria,2VTJU@28216|Betaproteobacteria	28216|Betaproteobacteria	P	PBP superfamily domain	-	-	-	ko:K02040	ko02010,ko02020,ko05152,map02010,map02020,map05152	M00222	-	-	ko00000,ko00001,ko00002,ko02000	PBP_like_2
OHPGHOBH_00912	1003460	1004534	+	OHPGHOBH_00912	1382306.JNIM01000001_gene285	8.67e-07	58.2	COG0704@1|root,COG0704@2|Bacteria,2G6HD@200795|Chloroflexi	200795|Chloroflexi	P	Plays a role in the regulation of phosphate uptake	phoU	-	-	ko:K02039	-	-	-	-	ko00000	PhoU
OHPGHOBH_00913	1004535	1005468	+	OHPGHOBH_00913	522306.CAP2UW1_1749	3.27e-164	466	COG0573@1|root,COG0573@2|Bacteria,1MVKP@1224|Proteobacteria,2VH4G@28216|Betaproteobacteria	28216|Betaproteobacteria	P	probably responsible for the translocation of the substrate across the membrane	-	-	-	ko:K02037	ko02010,map02010	M00222	-	-	ko00000,ko00001,ko00002,ko02000	BPD_transp_1
OHPGHOBH_00914	1005473	1006343	+	OHPGHOBH_00914	522306.CAP2UW1_1750	5.22e-153	436	COG0581@1|root,COG0581@2|Bacteria,1MUWB@1224|Proteobacteria,2VH6Y@28216|Betaproteobacteria	28216|Betaproteobacteria	P	phosphate transport system permease	pstA	-	-	ko:K02038	ko02010,map02010	M00222	-	-	ko00000,ko00001,ko00002,ko02000	BPD_transp_1
OHPGHOBH_00915	1006336	1007152	+	OHPGHOBH_00915	522306.CAP2UW1_1751	1.55e-146	417	COG1117@1|root,COG1117@2|Bacteria,1MU16@1224|Proteobacteria,2VI4J@28216|Betaproteobacteria	28216|Betaproteobacteria	P	Part of the ABC transporter complex PstSACB involved in phosphate import. Responsible for energy coupling to the transport system	-	-	-	-	-	-	-	-	-	ABC_tran
OHPGHOBH_00916	1007185	1007986	+	OHPGHOBH_00916	1454004.AW11_02484	3.36e-141	404	COG1117@1|root,COG1117@2|Bacteria,1MU16@1224|Proteobacteria,2VI4J@28216|Betaproteobacteria	28216|Betaproteobacteria	P	Part of the ABC transporter complex PstSACB involved in phosphate import. Responsible for energy coupling to the transport system	pstB	-	3.6.3.27	ko:K02036	ko02010,map02010	M00222	-	-	ko00000,ko00001,ko00002,ko01000,ko02000	ABC_tran
OHPGHOBH_00917	1008233	1008629	-	OHPGHOBH_00917	1123253.AUBD01000005_gene248	2.48e-26	102	COG0071@1|root,COG0071@2|Bacteria,1NA27@1224|Proteobacteria,1S97S@1236|Gammaproteobacteria	1236|Gammaproteobacteria	O	Belongs to the small heat shock protein (HSP20) family	-	-	-	-	-	-	-	-	-	HSP20
OHPGHOBH_00918	1008651	1009095	-	OHPGHOBH_00918	1307761.L21SP2_0932	2.56e-07	54.3	COG0071@1|root,COG0071@2|Bacteria	2|Bacteria	O	Belongs to the small heat shock protein (HSP20) family	hspA-2	-	-	ko:K13993	ko04141,map04141	-	-	-	ko00000,ko00001,ko03110	HSP20
OHPGHOBH_00919	1009219	1009828	+	OHPGHOBH_00919	156889.Mmc1_0795	5.93e-100	294	COG1309@1|root,COG1309@2|Bacteria,1RF0W@1224|Proteobacteria,2U709@28211|Alphaproteobacteria	28211|Alphaproteobacteria	K	Bacterial regulatory proteins, tetR family	-	-	-	ko:K16137	-	-	-	-	ko00000,ko03000	TetR_C_13,TetR_N
OHPGHOBH_00920	1009904	1010135	+	OHPGHOBH_00920	1117647.M5M_05865	4.75e-17	75.5	COG0425@1|root,COG0425@2|Bacteria,1MZA5@1224|Proteobacteria,1SCFA@1236|Gammaproteobacteria,1J6VF@118884|unclassified Gammaproteobacteria	1236|Gammaproteobacteria	O	Belongs to the sulfur carrier protein TusA family	-	-	-	ko:K04085	ko04122,map04122	-	-	-	ko00000,ko00001,ko01000,ko03016	TusA
OHPGHOBH_00921	1010184	1010790	+	OHPGHOBH_00921	870187.Thini_2258	1.32e-99	293	COG2210@1|root,COG2210@2|Bacteria,1QCK1@1224|Proteobacteria,1S4I3@1236|Gammaproteobacteria,462TD@72273|Thiotrichales	72273|Thiotrichales	S	DsrE/DsrF/DrsH-like family	-	-	-	-	-	-	-	-	-	DrsE_2
OHPGHOBH_00922	1011506	1011818	+
OHPGHOBH_00923	1011871	1012900	+	OHPGHOBH_00923	864051.BurJ1DRAFT_0673	1.85e-167	478	COG0437@1|root,COG0437@2|Bacteria,1MU1B@1224|Proteobacteria,2VKVM@28216|Betaproteobacteria,1KNAF@119065|unclassified Burkholderiales	28216|Betaproteobacteria	C	4Fe-4S dicluster domain	-	-	-	ko:K00184	-	-	-	-	ko00000	Fer4_11,Fer4_3,Fer4_4,Fer4_7
OHPGHOBH_00924	1012914	1014168	+	OHPGHOBH_00924	706587.Desti_4131	4.7e-115	349	COG5557@1|root,COG5557@2|Bacteria,1PFX4@1224|Proteobacteria,42NUN@68525|delta/epsilon subdivisions,2WJHN@28221|Deltaproteobacteria	28221|Deltaproteobacteria	C	PFAM Polysulphide reductase, NrfD	-	-	-	ko:K00185	-	-	-	-	ko00000	NrfD
OHPGHOBH_00925	1014216	1015029	+	OHPGHOBH_00925	864051.BurJ1DRAFT_0671	7.51e-78	244	28JYU@1|root,2Z9NZ@2|Bacteria,1N5J2@1224|Proteobacteria	1224|Proteobacteria	-	-	-	-	-	-	-	-	-	-	-	-
OHPGHOBH_00926	1015153	1015480	+	OHPGHOBH_00926	1122604.JONR01000003_gene1497	0.00084	44.7	COG2863@1|root,COG2863@2|Bacteria,1RM00@1224|Proteobacteria,1SQEF@1236|Gammaproteobacteria	1236|Gammaproteobacteria	C	Cytochrome c	-	-	-	-	-	-	-	-	-	Cytochrom_C
OHPGHOBH_00927	1015521	1015980	-
OHPGHOBH_00928	1016017	1016389	+
OHPGHOBH_00929	1016431	1016764	+	OHPGHOBH_00929	312153.Pnuc_0546	9.15e-06	50.4	COG2863@1|root,COG2863@2|Bacteria,1RM00@1224|Proteobacteria,2VTQZ@28216|Betaproteobacteria,1K74J@119060|Burkholderiaceae	28216|Betaproteobacteria	C	Cytochrome C oxidase, cbb3-type, subunit III	-	-	-	-	-	-	-	-	-	Cytochrom_C,Cytochrome_CBB3
OHPGHOBH_00930	1016770	1018138	-	OHPGHOBH_00930	272624.lpg1762	1.12e-79	261	COG2204@1|root,COG2204@2|Bacteria,1MU0N@1224|Proteobacteria,1RMCK@1236|Gammaproteobacteria,1JCIZ@118969|Legionellales	118969|Legionellales	T	Sigma-54 interaction domain	fleR	-	-	ko:K02667,ko:K10943	ko02020,ko05111,map02020,map05111	M00501,M00515	-	-	ko00000,ko00001,ko00002,ko02022,ko02035	HTH_8,Response_reg,Sigma54_activat
OHPGHOBH_00931	1018138	1019989	-	OHPGHOBH_00931	1123399.AQVE01000019_gene1570	1.48e-156	471	COG4191@1|root,COG4191@2|Bacteria,1R969@1224|Proteobacteria	1224|Proteobacteria	T	HAMP (Histidine kinases, Adenylyl cyclases, Methyl binding proteins, Phosphatases) domain	-	-	-	-	-	-	-	-	-	HAMP,HATPase_c,HisKA,PAS_8
OHPGHOBH_00932	1020201	1020978	+
OHPGHOBH_00933	1021434	1021719	+	OHPGHOBH_00933	1121033.AUCF01000029_gene301	1.76e-27	102	2EG5Z@1|root,339XV@2|Bacteria,1NN9Y@1224|Proteobacteria	1224|Proteobacteria	-	-	-	-	-	-	-	-	-	-	-	-
OHPGHOBH_00934	1021823	1021991	+
OHPGHOBH_00935	1021987	1022221	+
OHPGHOBH_00936	1022217	1022814	+
OHPGHOBH_00937	1022934	1023726	+	OHPGHOBH_00937	1304883.KI912532_gene3058	1.2e-99	299	28PES@1|root,2ZC68@2|Bacteria,1RBB8@1224|Proteobacteria,2VQV5@28216|Betaproteobacteria,2KWA0@206389|Rhodocyclales	206389|Rhodocyclales	-	-	-	-	-	-	-	-	-	-	-	-
OHPGHOBH_00938	1023751	1026316	+	OHPGHOBH_00938	1123400.KB904769_gene2787	0	1453	COG0243@1|root,COG0243@2|Bacteria,1NR6J@1224|Proteobacteria,1RMVE@1236|Gammaproteobacteria	1236|Gammaproteobacteria	C	Belongs to the prokaryotic molybdopterin-containing oxidoreductase family	torA	GO:0003674,GO:0003824,GO:0005488,GO:0005575,GO:0005623,GO:0005886,GO:0006091,GO:0008150,GO:0008152,GO:0009033,GO:0009055,GO:0009060,GO:0009061,GO:0009322,GO:0009390,GO:0009897,GO:0009986,GO:0009987,GO:0015980,GO:0016020,GO:0016491,GO:0016651,GO:0016657,GO:0016661,GO:0016662,GO:0016667,GO:0016671,GO:0022900,GO:0030151,GO:0030288,GO:0030313,GO:0031224,GO:0031226,GO:0031233,GO:0031237,GO:0031975,GO:…	1.7.2.3,1.8.5.3,1.97.1.9	ko:K07306,ko:K07309,ko:K07310,ko:K07811,ko:K07812,ko:K08351	ko00450,ko00780,ko00920,ko01100,ko02020,map00450,map00780,map00920,map01100,map02020	-	R07229,R09501,R10127	RC02420,RC02555,RC03056	ko00000,ko00001,ko01000,ko02000	Molybdop_Fe4S4,Molybdopterin,Molydop_binding
OHPGHOBH_00939	1026333	1026999	+	OHPGHOBH_00939	1121033.AUCF01000029_gene297	5.36e-127	364	COG0437@1|root,COG0437@2|Bacteria,1MU5T@1224|Proteobacteria	1224|Proteobacteria	C	PFAM 4Fe-4S ferredoxin, iron-sulfur binding domain protein	dmsB	GO:0003674,GO:0003824,GO:0005488,GO:0005575,GO:0005623,GO:0005886,GO:0006091,GO:0008150,GO:0008152,GO:0009061,GO:0009389,GO:0009390,GO:0009897,GO:0009986,GO:0009987,GO:0015980,GO:0016020,GO:0016491,GO:0016667,GO:0031224,GO:0031226,GO:0031233,GO:0031237,GO:0032991,GO:0044237,GO:0044425,GO:0044459,GO:0044464,GO:0045333,GO:0048037,GO:0051536,GO:0051539,GO:0051540,GO:0055114,GO:0071944,GO:0098552,GO:…	-	ko:K07307,ko:K07311	ko00920,map00920	-	R09501	RC02555	ko00000,ko00001,ko02000	Fer4_11,Fer4_3,Fer4_4
OHPGHOBH_00940	1026998	1027772	+	OHPGHOBH_00940	1304883.KI912532_gene3055	5.12e-44	155	COG3381@1|root,COG3381@2|Bacteria,1N4MX@1224|Proteobacteria,2VWW0@28216|Betaproteobacteria,2KX7M@206389|Rhodocyclales	206389|Rhodocyclales	S	Nitrate reductase delta subunit	-	-	-	-	-	-	-	-	-	Nitrate_red_del
OHPGHOBH_00941	1027814	1028882	+	OHPGHOBH_00941	1123399.AQVE01000003_gene2229	1.93e-48	174	COG1143@1|root,COG1145@1|root,COG1143@2|Bacteria,COG1145@2|Bacteria,1MWHY@1224|Proteobacteria,1RP5W@1236|Gammaproteobacteria	1236|Gammaproteobacteria	C	4Fe-4S dicluster domain	-	-	-	-	-	-	-	-	-	Fer4,Fer4_7
OHPGHOBH_00942	1029033	1030629	+	OHPGHOBH_00942	368407.Memar_1718	1.94e-109	342	arCOG03562@1|root,arCOG03562@2157|Archaea	2157|Archaea	O	AhpC/TSA family	-	-	-	-	-	-	-	-	-	Thioredoxin_8
OHPGHOBH_00943	1030847	1031078	-
OHPGHOBH_00944	1031582	1032698	+	OHPGHOBH_00944	713586.KB900536_gene672	4.84e-153	442	COG0520@1|root,COG0520@2|Bacteria,1MUPD@1224|Proteobacteria,1RN3S@1236|Gammaproteobacteria,1X2EF@135613|Chromatiales	135613|Chromatiales	E	PFAM aminotransferase class V	-	-	-	-	-	-	-	-	-	Aminotran_5
OHPGHOBH_00945	1032898	1033210	+
OHPGHOBH_00946	1033345	1034359	+	OHPGHOBH_00946	1049564.TevJSym_al00340	4.13e-174	493	COG0309@1|root,COG0309@2|Bacteria,1MVCC@1224|Proteobacteria,1RQBE@1236|Gammaproteobacteria,1JA5R@118884|unclassified Gammaproteobacteria	1236|Gammaproteobacteria	O	AIR synthase related protein, N-terminal domain	hypE	GO:0006464,GO:0006807,GO:0008150,GO:0008152,GO:0009987,GO:0010467,GO:0018193,GO:0018198,GO:0018249,GO:0019538,GO:0036211,GO:0043170,GO:0043412,GO:0044237,GO:0044238,GO:0044260,GO:0044267,GO:0046892,GO:0051604,GO:0071704,GO:1901564	-	ko:K04655	-	-	-	-	ko00000	AIRS,AIRS_C
OHPGHOBH_00947	1034654	1035656	+	OHPGHOBH_00947	32057.KB217478_gene307	3.17e-95	290	COG2014@1|root,COG2014@2|Bacteria,1G3R0@1117|Cyanobacteria,1HR8W@1161|Nostocales	1117|Cyanobacteria	S	Putative heavy-metal chelation	-	-	-	ko:K09138	-	-	-	-	ko00000	DUF364,DUF4213
OHPGHOBH_00948	1035691	1036681	-	OHPGHOBH_00948	1049564.TevJSym_al00350	7.31e-162	461	COG0616@1|root,COG0616@2|Bacteria,1MUXE@1224|Proteobacteria,1RNYW@1236|Gammaproteobacteria,1JA17@118884|unclassified Gammaproteobacteria	1236|Gammaproteobacteria	OU	Peptidase family S49	sppA	-	-	ko:K04773	-	-	-	-	ko00000,ko01000,ko01002	Peptidase_S49
OHPGHOBH_00949	1036716	1037394	-	OHPGHOBH_00949	768671.ThimaDRAFT_2882	3.86e-78	241	COG0546@1|root,COG0546@2|Bacteria,1RDA7@1224|Proteobacteria,1S3T3@1236|Gammaproteobacteria,1WVZ9@135613|Chromatiales	135613|Chromatiales	S	subfamily IA, variant 1	-	-	3.1.3.18	ko:K01091	ko00630,ko01100,ko01110,ko01130,map00630,map01100,map01110,map01130	-	R01334	RC00017	ko00000,ko00001,ko01000	HAD_2
OHPGHOBH_00950	1037395	1038352	-	OHPGHOBH_00950	1049564.TevJSym_al00370	1.3e-142	412	COG0564@1|root,COG0564@2|Bacteria,1MVDX@1224|Proteobacteria,1RPAN@1236|Gammaproteobacteria,1J54Z@118884|unclassified Gammaproteobacteria	1236|Gammaproteobacteria	J	Responsible for synthesis of pseudouridine from uracil	rluC	GO:0000154,GO:0000455,GO:0001522,GO:0003674,GO:0003824,GO:0005575,GO:0005622,GO:0005623,GO:0005737,GO:0005829,GO:0006139,GO:0006364,GO:0006396,GO:0006725,GO:0006807,GO:0008150,GO:0008152,GO:0009451,GO:0009982,GO:0009987,GO:0010467,GO:0016070,GO:0016072,GO:0016853,GO:0016866,GO:0022613,GO:0031118,GO:0034470,GO:0034641,GO:0034660,GO:0042254,GO:0043170,GO:0043412,GO:0044085,GO:0044237,GO:0044238,GO:…	5.4.99.24	ko:K06179	-	-	-	-	ko00000,ko01000,ko03009	PseudoU_synth_2,S4
OHPGHOBH_00951	1038900	1041885	+	OHPGHOBH_00951	2340.JV46_04770	9.04e-285	823	COG1530@1|root,COG1530@2|Bacteria,1MV65@1224|Proteobacteria,1RMDS@1236|Gammaproteobacteria,1J4XZ@118884|unclassified Gammaproteobacteria	1236|Gammaproteobacteria	J	Endoribonuclease that plays a central role in RNA processing and decay. Required for the maturation of 5S and 16S rRNAs and the majority of tRNAs. Also involved in the degradation of most mRNAs	rne	-	3.1.26.12	ko:K08300	ko03018,map03018	M00394	-	-	ko00000,ko00001,ko00002,ko01000,ko03009,ko03019	RNase_E_G,S1
OHPGHOBH_00952	1041803	1042064	-
OHPGHOBH_00953	1042023	1042515	-	OHPGHOBH_00953	1049564.TevJSym_al00390	1.11e-77	235	COG0394@1|root,COG0394@2|Bacteria,1RH90@1224|Proteobacteria,1S5X6@1236|Gammaproteobacteria,1J66F@118884|unclassified Gammaproteobacteria	1236|Gammaproteobacteria	T	Belongs to the low molecular weight phosphotyrosine protein phosphatase family	yfkJ	-	3.1.3.48	ko:K01104,ko:K20945	ko05111,map05111	-	-	-	ko00000,ko00001,ko01000	LMWPc
OHPGHOBH_00954	1042741	1043290	-	OHPGHOBH_00954	1500893.JQNB01000001_gene604	0.000631	47.4	2C8JT@1|root,31A2G@2|Bacteria,1RKRE@1224|Proteobacteria,1SI91@1236|Gammaproteobacteria,1XC7F@135614|Xanthomonadales	135614|Xanthomonadales	S	general secretion pathway protein	-	-	-	-	-	-	-	-	-	-
OHPGHOBH_00955	1043286	1043883	-	OHPGHOBH_00955	765911.Thivi_2867	1.8e-12	70.9	2DKUH@1|root,30CV1@2|Bacteria,1NCRM@1224|Proteobacteria,1S4X4@1236|Gammaproteobacteria,1WY93@135613|Chromatiales	135613|Chromatiales	S	General secretion pathway protein M	-	-	-	ko:K02462	ko03070,ko05111,map03070,map05111	M00331	-	-	ko00000,ko00001,ko00002,ko02044	T2SSM_b
OHPGHOBH_00956	1043967	1045044	-	OHPGHOBH_00956	1500893.JQNB01000001_gene605	6.04e-28	122	COG3166@1|root,COG3166@2|Bacteria,1RJTG@1224|Proteobacteria,1S6RT@1236|Gammaproteobacteria,1X4P5@135614|Xanthomonadales	135614|Xanthomonadales	NU	General secretion pathway protein	xpsL	-	-	ko:K02461	ko03070,ko05111,map03070,map05111	M00331	-	-	ko00000,ko00001,ko00002,ko02044	PilN,T2SSL
OHPGHOBH_00957	1045070	1045946	-	OHPGHOBH_00957	1283300.ATXB01000001_gene1941	2.88e-29	120	COG3156@1|root,COG3156@2|Bacteria,1RJRE@1224|Proteobacteria,1S6CB@1236|Gammaproteobacteria,1XEF8@135618|Methylococcales	135618|Methylococcales	U	Type II secretion system (T2SS), protein K	-	-	-	ko:K02460	ko03070,ko05111,map03070,map05111	M00331	-	-	ko00000,ko00001,ko00002,ko02044	T2SSK
OHPGHOBH_00958	1045978	1046644	-	OHPGHOBH_00958	713586.KB900536_gene2473	9.54e-15	77.8	COG2165@1|root,COG2165@2|Bacteria,1NH1V@1224|Proteobacteria,1S36B@1236|Gammaproteobacteria,1WY37@135613|Chromatiales	135613|Chromatiales	U	Prokaryotic N-terminal methylation motif	-	-	-	ko:K02459	ko03070,ko05111,map03070,map05111	M00331	-	-	ko00000,ko00001,ko00002,ko02044	N_methyl
OHPGHOBH_00959	1046630	1047026	-	OHPGHOBH_00959	745411.B3C1_05927	6.19e-06	50.1	COG4967@1|root,COG4967@2|Bacteria,1PTV5@1224|Proteobacteria,1RVBP@1236|Gammaproteobacteria,1JBNE@118884|unclassified Gammaproteobacteria	1236|Gammaproteobacteria	U	Prokaryotic N-terminal methylation motif	-	-	-	-	-	-	-	-	-	N_methyl
OHPGHOBH_00960	1047006	1047495	-	OHPGHOBH_00960	765912.Thimo_0047	4.2e-27	106	COG4970@1|root,COG4970@2|Bacteria,1NBWI@1224|Proteobacteria,1S5MN@1236|Gammaproteobacteria,1WY85@135613|Chromatiales	135613|Chromatiales	U	General secretion pathway protein H	-	-	-	ko:K02457	ko03070,ko05111,map03070,map05111	M00331	-	-	ko00000,ko00001,ko00002,ko02044	GspH,N_methyl
OHPGHOBH_00961	1047491	1048712	-	OHPGHOBH_00961	90814.KL370891_gene1624	1.46e-35	142	COG1459@1|root,COG1459@2|Bacteria,1MV4U@1224|Proteobacteria,1RNV0@1236|Gammaproteobacteria,4607Z@72273|Thiotrichales	72273|Thiotrichales	NU	type II secretion	-	-	-	ko:K02653	-	-	-	-	ko00000,ko02035,ko02044	T2SSF
OHPGHOBH_00962	1048711	1050460	-	OHPGHOBH_00962	1049564.TevJSym_ay00280	1.62e-193	562	COG2804@1|root,COG2804@2|Bacteria,1MU7V@1224|Proteobacteria,1RMBS@1236|Gammaproteobacteria,1J57U@118884|unclassified Gammaproteobacteria	1236|Gammaproteobacteria	NU	secretory pathway	xpsE	GO:0003674,GO:0005488,GO:0005515,GO:0042802	-	ko:K02454,ko:K02652	ko03070,ko05111,map03070,map05111	M00331	-	-	ko00000,ko00001,ko00002,ko02035,ko02044	T2SSE,T2SSE_N
OHPGHOBH_00963	1050627	1052874	-	OHPGHOBH_00963	765913.ThidrDRAFT_2186	3.66e-132	416	COG1450@1|root,COG1450@2|Bacteria,1MUUA@1224|Proteobacteria,1RPJS@1236|Gammaproteobacteria,1WVZW@135613|Chromatiales	135613|Chromatiales	NU	Type II and III secretion system protein	-	-	-	ko:K02453	ko03070,ko05111,map03070,map05111	M00331	-	-	ko00000,ko00001,ko00002,ko02044	Secretin,Secretin_N
OHPGHOBH_00964	1053453	1056357	+	OHPGHOBH_00964	697282.Mettu_2045	1.77e-100	342	COG1404@1|root,COG1404@2|Bacteria,1MU3S@1224|Proteobacteria,1RNB8@1236|Gammaproteobacteria,1XFQY@135618|Methylococcales	135618|Methylococcales	O	Subtilase family	-	-	-	-	-	-	-	-	-	Peptidase_S8
OHPGHOBH_00965	1057168	1057723	-
OHPGHOBH_00966	1058107	1059160	+	OHPGHOBH_00966	1163617.SCD_n00988	5.22e-207	577	COG1830@1|root,COG1830@2|Bacteria,1MW9N@1224|Proteobacteria,2VPZ0@28216|Betaproteobacteria	28216|Betaproteobacteria	G	deoxyribose-phosphate aldolase phospho-2-dehydro-3-deoxyheptonate aldolase	-	-	4.1.2.13	ko:K11645	ko00010,ko00030,ko00051,ko00680,ko00710,ko01100,ko01110,ko01120,ko01130,ko01200,ko01230,map00010,map00030,map00051,map00680,map00710,map01100,map01110,map01120,map01130,map01200,map01230	M00001,M00003	R01068,R01070,R01829,R02568	RC00438,RC00439,RC00603,RC00604	ko00000,ko00001,ko00002,ko01000	DeoC
OHPGHOBH_00967	1059464	1060670	-	OHPGHOBH_00967	1201293.AKXQ01000015_gene1420	4.56e-102	315	COG1075@1|root,COG1075@2|Bacteria,1R5PF@1224|Proteobacteria,1S87U@1236|Gammaproteobacteria	1236|Gammaproteobacteria	S	acetyltransferases and hydrolases with the alpha beta hydrolase fold	-	-	-	-	-	-	-	-	-	Abhydrolase_5,DUF915,LCAT,PGAP1
OHPGHOBH_00968	1060858	1061980	+	OHPGHOBH_00968	247634.GPB2148_820	4.14e-105	320	COG0845@1|root,COG0845@2|Bacteria,1R4JA@1224|Proteobacteria,1RPS5@1236|Gammaproteobacteria,1J60K@118884|unclassified Gammaproteobacteria	1236|Gammaproteobacteria	M	Belongs to the membrane fusion protein (MFP) (TC 8.A.1) family	-	-	-	-	-	-	-	-	-	Biotin_lipoyl_2,HlyD_3,HlyD_D23
OHPGHOBH_00969	1062015	1065060	+	OHPGHOBH_00969	247633.GP2143_08895	0	1382	COG0841@1|root,COG0841@2|Bacteria,1MU48@1224|Proteobacteria,1RMBN@1236|Gammaproteobacteria,1J5K5@118884|unclassified Gammaproteobacteria	1236|Gammaproteobacteria	V	Belongs to the resistance-nodulation-cell division (RND) (TC 2.A.6) family	-	-	-	ko:K18138	ko01501,ko01503,map01501,map01503	M00647,M00699,M00718	-	-	ko00000,ko00001,ko00002,ko01504,ko02000	ACR_tran
OHPGHOBH_00970	1065079	1065334	-	OHPGHOBH_00970	1226994.AMZB01000122_gene2660	3.6e-11	60.8	2ETA1@1|root,33KU0@2|Bacteria,1P8UM@1224|Proteobacteria,1TAZ2@1236|Gammaproteobacteria,1YGT7@136841|Pseudomonas aeruginosa group	1236|Gammaproteobacteria	-	-	-	-	-	-	-	-	-	-	-	-
OHPGHOBH_00971	1065575	1065863	+	OHPGHOBH_00971	1046714.AMRX01000002_gene589	0.000294	45.8	COG0265@1|root,COG0265@2|Bacteria,1MU63@1224|Proteobacteria,1RN9T@1236|Gammaproteobacteria,4645J@72275|Alteromonadaceae	1236|Gammaproteobacteria	O	COG0265 Trypsin-like serine proteases, typically periplasmic, contain C-terminal PDZ domain	degS	GO:0003674,GO:0003824,GO:0004175,GO:0004252,GO:0005488,GO:0005515,GO:0005575,GO:0005623,GO:0005886,GO:0005887,GO:0006508,GO:0006807,GO:0006950,GO:0008150,GO:0008152,GO:0008233,GO:0008236,GO:0009897,GO:0009986,GO:0009987,GO:0010033,GO:0016020,GO:0016021,GO:0016787,GO:0017171,GO:0019538,GO:0030288,GO:0030313,GO:0031224,GO:0031226,GO:0031233,GO:0031975,GO:0033554,GO:0035966,GO:0035967,GO:0042221,GO:…	-	ko:K04691,ko:K04772	-	-	-	-	ko00000,ko01000,ko01002	PDZ_2,Trypsin_2
OHPGHOBH_00972	1065862	1066216	+	OHPGHOBH_00972	396588.Tgr7_2598	1.91e-19	89	COG0265@1|root,COG0265@2|Bacteria,1R6MU@1224|Proteobacteria,1S181@1236|Gammaproteobacteria	1236|Gammaproteobacteria	O	Trypsin-like serine protease	-	-	3.4.21.107	ko:K04771	ko01503,ko02020,map01503,map02020	M00728	-	-	ko00000,ko00001,ko00002,ko01000,ko01002,ko03110	PDZ_2,Trypsin_2
OHPGHOBH_00973	1066594	1068358	+	OHPGHOBH_00973	572477.Alvin_2539	3.96e-296	824	COG0659@1|root,COG0659@2|Bacteria,1MWDF@1224|Proteobacteria,1SYC8@1236|Gammaproteobacteria,1WWSA@135613|Chromatiales	135613|Chromatiales	U	sulphate transporter	-	-	-	ko:K03321	-	-	-	-	ko00000,ko02000	STAS,Sulfate_transp
OHPGHOBH_00974	1068805	1069684	+	OHPGHOBH_00974	156889.Mmc1_1819	6.93e-121	355	COG3221@1|root,COG3221@2|Bacteria,1MX7I@1224|Proteobacteria	1224|Proteobacteria	P	ABC transporter, phosphonate, periplasmic substrate-binding protein	-	-	-	ko:K02044	ko02010,map02010	M00223	-	-	ko00000,ko00001,ko00002,ko02000	Phosphonate-bd
OHPGHOBH_00975	1069673	1072508	+	OHPGHOBH_00975	396588.Tgr7_1990	8.08e-210	630	COG5001@1|root,COG5002@1|root,COG5001@2|Bacteria,COG5002@2|Bacteria,1MU2C@1224|Proteobacteria,1RM8A@1236|Gammaproteobacteria,1WVZ7@135613|Chromatiales	135613|Chromatiales	T	Diguanylate cyclase	-	-	-	-	-	-	-	-	-	EAL,GGDEF,HAMP,PAS,PAS_3,PAS_4,Response_reg
OHPGHOBH_00976	1072545	1073925	-	OHPGHOBH_00976	452863.Achl_2866	2.91e-13	80.1	COG4585@1|root,COG4585@2|Bacteria,2H5J3@201174|Actinobacteria	201174|Actinobacteria	T	Histidine kinase-like ATPases	-	-	-	-	-	-	-	-	-	HATPase_c,HisKA_3
OHPGHOBH_00977	1073976	1075620	-	OHPGHOBH_00977	1288298.rosmuc_03811	1.22e-83	278	COG0683@1|root,COG2010@1|root,COG0683@2|Bacteria,COG2010@2|Bacteria,1R4K1@1224|Proteobacteria,2VD1P@28211|Alphaproteobacteria,46PBI@74030|Roseovarius	28211|Alphaproteobacteria	CE	leucine binding	-	-	-	-	-	-	-	-	-	-
OHPGHOBH_00978	1075616	1076378	-	OHPGHOBH_00978	1278309.KB907099_gene2915	2.83e-54	181	COG1999@1|root,COG1999@2|Bacteria,1N19Q@1224|Proteobacteria,1SZFZ@1236|Gammaproteobacteria	1236|Gammaproteobacteria	S	SCO1/SenC	-	-	-	ko:K07152	-	-	-	-	ko00000,ko03029	SCO1-SenC
OHPGHOBH_00979	1076424	1079619	-	OHPGHOBH_00979	304371.MCP_2796	1.82e-111	375	arCOG06738@1|root,arCOG06738@2157|Archaea	2157|Archaea	O	extracellular matrix structural constituent	-	-	-	ko:K02035	ko02024,map02024	M00239	-	-	ko00000,ko00001,ko00002,ko02000	Beta_helix,Calx-beta,CarboxypepD_reg,NosD,Peptidase_S8
OHPGHOBH_00980	1079644	1080226	-	OHPGHOBH_00980	1535422.ND16A_1813	1.35e-25	104	2DQ3J@1|root,334KB@2|Bacteria,1NFUT@1224|Proteobacteria,1SH2X@1236|Gammaproteobacteria	1236|Gammaproteobacteria	-	-	-	-	-	-	-	-	-	-	-	-
OHPGHOBH_00981	1080306	1083048	-	OHPGHOBH_00981	530564.Psta_4082	1.08e-38	165	COG3209@1|root,COG4932@1|root,COG3209@2|Bacteria,COG4932@2|Bacteria,2IYH3@203682|Planctomycetes	203682|Planctomycetes	M	domain protein	-	-	-	-	-	-	-	-	-	Dockerin_1,SdrD_B
OHPGHOBH_00982	1083063	1084443	-	OHPGHOBH_00982	1278309.KB907099_gene2911	5.96e-100	313	COG2132@1|root,COG2132@2|Bacteria	2|Bacteria	Q	Multicopper oxidase	-	-	-	-	-	-	-	-	-	Cu-oxidase,Cu-oxidase_2,Cu-oxidase_3,TAT_signal
OHPGHOBH_00983	1084468	1085743	-	OHPGHOBH_00983	1278309.KB907099_gene2912	1.59e-137	407	COG2132@1|root,COG2132@2|Bacteria,1R89G@1224|Proteobacteria,1S5X0@1236|Gammaproteobacteria	1236|Gammaproteobacteria	Q	Multicopper oxidase	-	-	-	-	-	-	-	-	-	Cu-oxidase,Cu-oxidase_3
OHPGHOBH_00984	1085877	1091886	-	OHPGHOBH_00984	1278309.KB907099_gene2913	0	1216	COG2132@1|root,COG2132@2|Bacteria,1PM6Q@1224|Proteobacteria,1RRZJ@1236|Gammaproteobacteria	1236|Gammaproteobacteria	Q	Parallel beta-helix repeats	-	-	-	-	-	-	-	-	-	-
OHPGHOBH_00985	1092433	1093096	+	OHPGHOBH_00985	926559.JoomaDRAFT_3104	3.19e-50	169	COG2197@1|root,COG2197@2|Bacteria,4NMX5@976|Bacteroidetes,1I1G5@117743|Flavobacteriia	976|Bacteroidetes	T	COG2197 Response regulator containing a CheY-like receiver domain and an HTH DNA-binding domain	-	-	-	-	-	-	-	-	-	GerE,Response_reg
OHPGHOBH_00986	1093106	1093940	-	OHPGHOBH_00986	1341151.ASZU01000009_gene945	1.91e-31	127	COG4585@1|root,COG4585@2|Bacteria,1UWKT@1239|Firmicutes,4I2MZ@91061|Bacilli,27D2Z@186824|Thermoactinomycetaceae	91061|Bacilli	T	Histidine kinase	-	-	-	-	-	-	-	-	-	HATPase_c,HisKA_3
OHPGHOBH_00987	1094384	1095158	-	OHPGHOBH_00987	768671.ThimaDRAFT_0347	3.19e-114	335	COG1212@1|root,COG1212@2|Bacteria,1MUUU@1224|Proteobacteria,1RMAE@1236|Gammaproteobacteria,1WWTZ@135613|Chromatiales	135613|Chromatiales	M	Activates KDO (a required 8-carbon sugar) for incorporation into bacterial lipopolysaccharide in Gram-negative bacteria	kdsB	-	2.7.7.38	ko:K00979	ko00540,ko01100,map00540,map01100	M00063	R03351,R11396	RC00152,RC00910	ko00000,ko00001,ko00002,ko01000,ko01005	CTP_transf_3
OHPGHOBH_00988	1095162	1095351	-	OHPGHOBH_00988	1283300.ATXB01000001_gene2456	3.42e-25	94.7	COG2835@1|root,COG2835@2|Bacteria,1N6Y2@1224|Proteobacteria,1SCFF@1236|Gammaproteobacteria,1XFSG@135618|Methylococcales	135618|Methylococcales	S	Belongs to the UPF0434 family	-	-	-	ko:K09791	-	-	-	-	ko00000	Trm112p
OHPGHOBH_00989	1095331	1096180	-	OHPGHOBH_00989	1049564.TevJSym_al00460	1.55e-118	350	COG1663@1|root,COG1663@2|Bacteria,1MU8G@1224|Proteobacteria,1RMMW@1236|Gammaproteobacteria,1J5MP@118884|unclassified Gammaproteobacteria	1236|Gammaproteobacteria	F	Transfers the gamma-phosphate of ATP to the 4'-position of a tetraacyldisaccharide 1-phosphate intermediate (termed DS-1- P) to form tetraacyldisaccharide 1,4'-bis-phosphate (lipid IVA)	lpxK	GO:0000271,GO:0003674,GO:0003824,GO:0005575,GO:0005623,GO:0005886,GO:0005975,GO:0005976,GO:0006629,GO:0006643,GO:0006644,GO:0006664,GO:0006793,GO:0006796,GO:0008150,GO:0008152,GO:0008610,GO:0008653,GO:0008654,GO:0009029,GO:0009058,GO:0009059,GO:0009103,GO:0009244,GO:0009245,GO:0009247,GO:0009311,GO:0009312,GO:0009987,GO:0016020,GO:0016051,GO:0016301,GO:0016310,GO:0016740,GO:0016772,GO:0016773,GO:…	2.7.1.130	ko:K00912	ko00540,ko01100,map00540,map01100	M00060	R04657	RC00002,RC00078	ko00000,ko00001,ko00002,ko01000,ko01005	LpxK
OHPGHOBH_00990	1096340	1096760	-	OHPGHOBH_00990	1198232.CYCME_1736	4.14e-40	138	COG0848@1|root,COG0848@2|Bacteria,1N0ZA@1224|Proteobacteria,1S90K@1236|Gammaproteobacteria,461AM@72273|Thiotrichales	72273|Thiotrichales	U	PFAM Biopolymer transport protein ExbD TolR	-	-	-	ko:K03559	-	-	-	-	ko00000,ko02000	ExbD
OHPGHOBH_00991	1096761	1097373	-	OHPGHOBH_00991	1049564.TevJSym_al00480	7.42e-105	307	COG0811@1|root,COG0811@2|Bacteria,1QNJ1@1224|Proteobacteria,1RQWT@1236|Gammaproteobacteria,1J5E2@118884|unclassified Gammaproteobacteria	1236|Gammaproteobacteria	U	MotA TolQ ExbB proton channel	exbB	-	-	ko:K03561	-	-	-	-	ko00000,ko02000	MotA_ExbB
OHPGHOBH_00992	1097602	1099891	-	OHPGHOBH_00992	631362.Thi970DRAFT_04820	3.08e-165	505	COG0658@1|root,COG2333@1|root,COG0658@2|Bacteria,COG2333@2|Bacteria,1MUKF@1224|Proteobacteria,1RMW6@1236|Gammaproteobacteria,1WWQ3@135613|Chromatiales	135613|Chromatiales	S	DNA internalization-related competence protein ComEC Rec2	-	-	-	ko:K02238	-	M00429	-	-	ko00000,ko00002,ko02044	Competence,DUF4131,Lactamase_B
OHPGHOBH_00993	1100077	1100611	+	OHPGHOBH_00993	326297.Sama_1335	1.13e-58	187	COG3216@1|root,COG3216@2|Bacteria,1RGV6@1224|Proteobacteria,1S682@1236|Gammaproteobacteria,2QAHX@267890|Shewanellaceae	1236|Gammaproteobacteria	S	Uncharacterized protein conserved in bacteria (DUF2062)	TLL0138	-	-	ko:K09928	-	-	-	-	ko00000	DUF2062
OHPGHOBH_00994	1100652	1101339	-	OHPGHOBH_00994	497321.C664_03570	1.06e-88	268	COG1136@1|root,COG1136@2|Bacteria,1MVSQ@1224|Proteobacteria,2VHAQ@28216|Betaproteobacteria,2KUEU@206389|Rhodocyclales	206389|Rhodocyclales	V	Part of the ABC transporter complex LolCDE involved in the translocation of	lolD	-	-	ko:K09810	ko02010,map02010	M00255	-	-	ko00000,ko00001,ko00002,ko01000,ko02000	ABC_tran
OHPGHOBH_00995	1101331	1102579	-	OHPGHOBH_00995	1049564.TevJSym_al00520	1.66e-215	604	COG4591@1|root,COG4591@2|Bacteria,1MVV7@1224|Proteobacteria,1RMP9@1236|Gammaproteobacteria,1J578@118884|unclassified Gammaproteobacteria	1236|Gammaproteobacteria	M	COG4591 ABC-type transport system, involved in lipoprotein release, permease component	lolC	GO:0005575,GO:0005623,GO:0005886,GO:0008104,GO:0008150,GO:0016020,GO:0032991,GO:0033036,GO:0034613,GO:0044425,GO:0044459,GO:0044464,GO:0044872,GO:0044873,GO:0044874,GO:0051179,GO:0051641,GO:0070727,GO:0071944,GO:0072657,GO:0089705,GO:0098796,GO:0098797,GO:1990778	-	ko:K09808	ko02010,map02010	M00255	-	-	ko00000,ko00001,ko00002,ko02000	FtsX,MacB_PCD
OHPGHOBH_00996	1102785	1103079	+	OHPGHOBH_00996	1049564.TevJSym_al00530	1.36e-28	105	2ENKU@1|root,33G87@2|Bacteria,1NMH6@1224|Proteobacteria,1SGDI@1236|Gammaproteobacteria,1J75G@118884|unclassified Gammaproteobacteria	1236|Gammaproteobacteria	-	-	-	-	-	-	-	-	-	-	-	-
OHPGHOBH_00997	1103305	1104409	+	OHPGHOBH_00997	765911.Thivi_0844	1.79e-137	403	COG0547@1|root,COG0547@2|Bacteria,1QDR6@1224|Proteobacteria,1T9UH@1236|Gammaproteobacteria,1WW56@135613|Chromatiales	135613|Chromatiales	E	PFAM Glycosyl transferase, family	-	-	-	-	-	-	-	-	-	Glycos_trans_3N,Glycos_transf_3
OHPGHOBH_00998	1104420	1104738	+	OHPGHOBH_00998	1049564.TevJSym_al00580	6.53e-35	122	COG2146@1|root,COG2146@2|Bacteria,1N8PE@1224|Proteobacteria,1RXCG@1236|Gammaproteobacteria,1JBB2@118884|unclassified Gammaproteobacteria	1236|Gammaproteobacteria	P	Rieske-like [2Fe-2S] domain	-	-	-	-	-	-	-	-	-	Rieske
OHPGHOBH_00999	1105547	1106126	+	OHPGHOBH_00999	1049564.TevJSym_ad01710	2.33e-120	345	COG4133@1|root,COG4133@2|Bacteria,1MZPC@1224|Proteobacteria,1S3R2@1236|Gammaproteobacteria,1J6FA@118884|unclassified Gammaproteobacteria	1236|Gammaproteobacteria	O	once thought to export heme, this seems not to be the case, but its exact role is uncertain. Responsible for energy coupling to the transport system	ccmA	GO:0003674,GO:0003824,GO:0005215,GO:0005575,GO:0005622,GO:0005623,GO:0005886,GO:0006810,GO:0008150,GO:0009898,GO:0015232,GO:0015886,GO:0016020,GO:0016021,GO:0016462,GO:0016787,GO:0016817,GO:0016818,GO:0016887,GO:0017111,GO:0019897,GO:0019898,GO:0022857,GO:0031224,GO:0031234,GO:0032991,GO:0042623,GO:0043190,GO:0044424,GO:0044425,GO:0044459,GO:0044464,GO:0051179,GO:0051181,GO:0051184,GO:0051234,GO:…	3.6.3.41	ko:K02193	ko02010,map02010	M00259	-	-	ko00000,ko00001,ko00002,ko01000,ko02000	ABC_tran
OHPGHOBH_01000	1106122	1106806	+	OHPGHOBH_01000	1049564.TevJSym_ad01700	6.66e-126	362	COG2386@1|root,COG2386@2|Bacteria,1NJB0@1224|Proteobacteria,1RRFJ@1236|Gammaproteobacteria,1J5R7@118884|unclassified Gammaproteobacteria	1236|Gammaproteobacteria	U	Required for the export of heme to the periplasm for the biogenesis of c-type cytochromes	ccmB	GO:0003674,GO:0003824,GO:0005575,GO:0005623,GO:0005886,GO:0005887,GO:0016020,GO:0016021,GO:0016462,GO:0016787,GO:0016817,GO:0016818,GO:0016887,GO:0017111,GO:0031224,GO:0031226,GO:0032991,GO:0042623,GO:0043190,GO:0044425,GO:0044459,GO:0044464,GO:0071944,GO:0098533,GO:0098796,GO:0098797,GO:1902494,GO:1902495,GO:1904949,GO:1990351	-	ko:K02194	ko02010,map02010	M00259	-	-	ko00000,ko00001,ko00002,ko02000	CcmB
OHPGHOBH_01001	1106831	1107554	+	OHPGHOBH_01001	1049564.TevJSym_ad01690	3.55e-143	407	COG0755@1|root,COG0755@2|Bacteria,1MU61@1224|Proteobacteria,1RP3R@1236|Gammaproteobacteria,1J54R@118884|unclassified Gammaproteobacteria	1236|Gammaproteobacteria	U	Required for the export of heme to the periplasm for the biogenesis of c-type cytochromes	ccmC	GO:0005575,GO:0005623,GO:0005886,GO:0005887,GO:0006810,GO:0008150,GO:0008152,GO:0015886,GO:0016020,GO:0016021,GO:0031224,GO:0031226,GO:0044425,GO:0044459,GO:0044464,GO:0051179,GO:0051181,GO:0051234,GO:0055114,GO:0071702,GO:0071705,GO:0071944,GO:1901678	-	ko:K02195	ko02010,map02010	M00259	-	-	ko00000,ko00001,ko00002,ko02000	Cytochrom_C_asm
OHPGHOBH_01002	1107550	1107718	+	OHPGHOBH_01002	767434.Fraau_1055	1.85e-05	44.7	COG3114@1|root,COG3114@2|Bacteria,1NGBM@1224|Proteobacteria,1SGGH@1236|Gammaproteobacteria,1X8T1@135614|Xanthomonadales	135614|Xanthomonadales	U	Required for the export of heme to the periplasm for the biogenesis of c-type cytochromes	-	-	-	ko:K02196	ko02010,map02010	-	-	-	ko00000,ko00001,ko02000	CcmD
OHPGHOBH_01003	1107714	1108182	+	OHPGHOBH_01003	1049564.TevJSym_ad01670	4.23e-87	258	COG2332@1|root,COG2332@2|Bacteria,1RHN5@1224|Proteobacteria,1S5VA@1236|Gammaproteobacteria,1J6M0@118884|unclassified Gammaproteobacteria	1236|Gammaproteobacteria	O	Heme chaperone required for the biogenesis of c-type cytochromes. Transiently binds heme delivered by CcmC and transfers the heme to apo-cytochromes in a process facilitated by CcmF and CcmH	ccmE	GO:0003674,GO:0003824,GO:0005488,GO:0005575,GO:0005623,GO:0005886,GO:0006464,GO:0006807,GO:0006810,GO:0008150,GO:0008152,GO:0009897,GO:0009986,GO:0009987,GO:0015886,GO:0016020,GO:0016043,GO:0017003,GO:0017004,GO:0017006,GO:0018063,GO:0019538,GO:0020037,GO:0022607,GO:0031224,GO:0031226,GO:0031233,GO:0031237,GO:0034622,GO:0036211,GO:0043170,GO:0043412,GO:0043933,GO:0044085,GO:0044237,GO:0044238,GO:…	-	ko:K02197	-	-	-	-	ko00000	CcmE
OHPGHOBH_01004	1108178	1110176	+	OHPGHOBH_01004	1049564.TevJSym_ad01660	0	1088	COG1138@1|root,COG1138@2|Bacteria,1MUQS@1224|Proteobacteria,1RMY5@1236|Gammaproteobacteria,1J4J1@118884|unclassified Gammaproteobacteria	1236|Gammaproteobacteria	O	Cytochrome c-type biogenesis protein	ccmF	GO:0003674,GO:0005488,GO:0005575,GO:0005623,GO:0005886,GO:0005887,GO:0006464,GO:0006807,GO:0008150,GO:0008152,GO:0009987,GO:0016020,GO:0016021,GO:0016043,GO:0017003,GO:0017004,GO:0017006,GO:0018063,GO:0019538,GO:0020037,GO:0022607,GO:0031224,GO:0031226,GO:0034622,GO:0036211,GO:0043170,GO:0043412,GO:0043933,GO:0044085,GO:0044237,GO:0044238,GO:0044260,GO:0044267,GO:0044425,GO:0044459,GO:0044464,GO:…	-	ko:K02198	-	-	-	-	ko00000,ko02000	CcmF_C,Cytochrom_C_asm
OHPGHOBH_01005	1110183	1110726	+	OHPGHOBH_01005	1049564.TevJSym_ad01650	3.18e-92	273	COG0526@1|root,COG0526@2|Bacteria,1RI3N@1224|Proteobacteria,1S5YV@1236|Gammaproteobacteria,1J634@118884|unclassified Gammaproteobacteria	1236|Gammaproteobacteria	CO	COG0526 Thiol-disulfide isomerase and thioredoxins	ccmG	-	-	ko:K02199	-	-	-	-	ko00000,ko03110	AhpC-TSA,Redoxin
OHPGHOBH_01006	1110728	1111208	+	OHPGHOBH_01006	1049564.TevJSym_ad01640	3.69e-60	190	COG3088@1|root,COG3088@2|Bacteria,1MZZ5@1224|Proteobacteria,1S9DV@1236|Gammaproteobacteria,1J6GH@118884|unclassified Gammaproteobacteria	1236|Gammaproteobacteria	P	subunit of a heme lyase	ccmH	GO:0003674,GO:0003824,GO:0005575,GO:0005623,GO:0005886,GO:0008150,GO:0008152,GO:0009897,GO:0009986,GO:0009987,GO:0015035,GO:0015036,GO:0016020,GO:0016043,GO:0016491,GO:0016667,GO:0017004,GO:0022607,GO:0031224,GO:0031226,GO:0031233,GO:0031237,GO:0034622,GO:0043933,GO:0044085,GO:0044425,GO:0044459,GO:0044464,GO:0055114,GO:0065003,GO:0071840,GO:0071944,GO:0098552,GO:0098567	-	ko:K02200	-	-	-	-	ko00000	CcmH
OHPGHOBH_01007	1111204	1112494	+	OHPGHOBH_01007	572477.Alvin_2182	6.91e-79	258	COG4235@1|root,COG4235@2|Bacteria,1MY4J@1224|Proteobacteria,1RZEA@1236|Gammaproteobacteria,1WWTV@135613|Chromatiales	135613|Chromatiales	O	TIGRFAM Cytochrome c-type biogenesis protein CcmI	-	-	-	ko:K02200	-	-	-	-	ko00000	TPR_16,TPR_2
OHPGHOBH_01008	1112891	1114928	+	OHPGHOBH_01008	1049564.TevJSym_ad01620	0	1034	COG0480@1|root,COG0480@2|Bacteria,1MUCV@1224|Proteobacteria,1RNSZ@1236|Gammaproteobacteria,1J4UF@118884|unclassified Gammaproteobacteria	1236|Gammaproteobacteria	J	Catalyzes the GTP-dependent ribosomal translocation step during translation elongation. During this step, the ribosome changes from the pre-translocational (PRE) to the post- translocational (POST) state as the newly formed A-site-bound peptidyl-tRNA and P-site-bound deacylated tRNA move to the P and E sites, respectively. Catalyzes the coordinated movement of the two tRNA molecules, the mRNA and…	-	-	-	-	-	-	-	-	-	EFG_C,EFG_II,EFG_IV,GTP_EFTU
OHPGHOBH_01009	1115052	1115583	-
OHPGHOBH_01010	1115584	1116040	-	OHPGHOBH_01010	439235.Dalk_1645	2.8e-15	79.7	COG5276@1|root,COG5276@2|Bacteria,1PE5R@1224|Proteobacteria,4375P@68525|delta/epsilon subdivisions,2X232@28221|Deltaproteobacteria,2MM6B@213118|Desulfobacterales	28221|Deltaproteobacteria	S	LVIVD repeat	-	-	-	-	-	-	-	-	-	LVIVD
OHPGHOBH_01011	1116594	1118088	+	OHPGHOBH_01011	765911.Thivi_1727	1.5e-286	791	COG3303@1|root,COG3303@2|Bacteria,1P8CP@1224|Proteobacteria,1RQGG@1236|Gammaproteobacteria,1WXV8@135613|Chromatiales	135613|Chromatiales	P	Seven times multi-haem cytochrome CxxCH	-	-	-	-	-	-	-	-	-	Cytochrome_C554,Multi-haem_cyto
OHPGHOBH_01012	1118397	1118844	+	OHPGHOBH_01012	765911.Thivi_1728	1.1e-26	104	COG0457@1|root,COG0457@2|Bacteria,1N929@1224|Proteobacteria,1SEJ3@1236|Gammaproteobacteria,1X1AB@135613|Chromatiales	135613|Chromatiales	S	Tetratricopeptide repeats	-	-	-	-	-	-	-	-	-	TPR_16
OHPGHOBH_01013	1118870	1119455	+	OHPGHOBH_01013	765911.Thivi_1726	7.37e-62	197	COG2863@1|root,COG2863@2|Bacteria,1R8K9@1224|Proteobacteria,1S1Q4@1236|Gammaproteobacteria,1X0RI@135613|Chromatiales	135613|Chromatiales	C	Cytochrome C oxidase, cbb3-type, subunit III	-	-	-	-	-	-	-	-	-	Cytochrome_CBB3
OHPGHOBH_01014	1119474	1120779	+	OHPGHOBH_01014	870187.Thini_1237	4.47e-182	521	COG0446@1|root,COG0446@2|Bacteria,1N5MC@1224|Proteobacteria,1RNVP@1236|Gammaproteobacteria,45ZTP@72273|Thiotrichales	72273|Thiotrichales	S	Flavocytochrome c sulphide dehydrogenase, flavin-binding	-	-	1.8.2.3	ko:K17229	ko00920,ko01120,map00920,map01120	-	R09499	-	ko00000,ko00001,ko01000	FCSD-flav_bind,Pyr_redox_2
OHPGHOBH_01015	1121016	1122672	-	OHPGHOBH_01015	1419583.V466_26930	3.34e-50	191	COG0840@1|root,COG0840@2|Bacteria,1MU9B@1224|Proteobacteria,1RMH0@1236|Gammaproteobacteria,1YPNN@136843|Pseudomonas fluorescens group	1236|Gammaproteobacteria	NT	chemotaxis protein	-	-	-	ko:K03406	ko02020,ko02030,map02020,map02030	-	-	-	ko00000,ko00001,ko02035	HAMP,MCPsignal,dCache_1,dCache_2,sCache_2
OHPGHOBH_01016	1122920	1124054	+	OHPGHOBH_01016	1085623.GNIT_1864	1.1e-44	164	2DWHB@1|root,340BR@2|Bacteria,1QS8Y@1224|Proteobacteria,1SQBY@1236|Gammaproteobacteria	1236|Gammaproteobacteria	-	-	-	-	-	-	-	-	-	-	-	OprB
OHPGHOBH_01017	1124089	1124830	-	OHPGHOBH_01017	290512.Paes_0090	4.79e-95	285	COG4912@1|root,COG4912@2|Bacteria,1FDUX@1090|Chlorobi	1090|Chlorobi	L	PFAM DNA alkylation repair enzyme	-	-	-	-	-	-	-	-	-	DNA_alkylation
OHPGHOBH_01018	1124835	1125918	-
OHPGHOBH_01019	1126230	1129707	+	OHPGHOBH_01019	631362.Thi970DRAFT_04697	0	1512	COG1197@1|root,COG1197@2|Bacteria,1MUXG@1224|Proteobacteria,1RNCU@1236|Gammaproteobacteria,1WWJQ@135613|Chromatiales	135613|Chromatiales	L	Couples transcription and DNA repair by recognizing RNA polymerase (RNAP) stalled at DNA lesions. Mediates ATP-dependent release of RNAP and its truncated transcript from the DNA, and recruitment of nucleotide excision repair machinery to the damaged site	mfd	-	-	ko:K03723	ko03420,map03420	-	-	-	ko00000,ko00001,ko01000,ko03400	CarD_CdnL_TRCF,DEAD,Helicase_C,TRCF
OHPGHOBH_01020	1129777	1130533	+	OHPGHOBH_01020	1049564.TevJSym_ad01570	2.45e-48	168	2EC19@1|root,3360G@2|Bacteria,1PBYU@1224|Proteobacteria,1SD34@1236|Gammaproteobacteria	1236|Gammaproteobacteria	S	Peptidoglycan-binding protein, CsiV	-	-	-	-	-	-	-	-	-	CsiV
OHPGHOBH_01021	1130781	1131411	-	OHPGHOBH_01021	1049564.TevJSym_ad01560	1.95e-30	117	COG3009@1|root,COG3009@2|Bacteria,1PDJY@1224|Proteobacteria,1SFZJ@1236|Gammaproteobacteria	1236|Gammaproteobacteria	S	ABC-type transport auxiliary lipoprotein component	-	-	-	ko:K09857	-	-	-	-	ko00000	ABC_trans_aux
OHPGHOBH_01022	1131397	1132387	-	OHPGHOBH_01022	1336208.JADY01000002_gene448	6.02e-30	127	COG1463@1|root,COG3008@1|root,COG1463@2|Bacteria,COG3008@2|Bacteria,1MU1T@1224|Proteobacteria,2TSTX@28211|Alphaproteobacteria,2JRHX@204441|Rhodospirillales	204441|Rhodospirillales	Q	Paraquat-inducible protein B	-	-	-	ko:K06192	-	-	-	-	ko00000	MlaD
OHPGHOBH_01023	1132370	1133177	-	OHPGHOBH_01023	335543.Sfum_2415	9.07e-127	367	COG1127@1|root,COG1127@2|Bacteria,1MUSD@1224|Proteobacteria,42NTG@68525|delta/epsilon subdivisions,2WKHW@28221|Deltaproteobacteria,2MQ9V@213462|Syntrophobacterales	28221|Deltaproteobacteria	Q	ABC-type transport system involved in resistance to organic solvents, ATPase component	-	-	-	ko:K02065	ko02010,map02010	M00210,M00669,M00670	-	-	ko00000,ko00001,ko00002,ko02000	ABC_tran
OHPGHOBH_01024	1133182	1134313	-	OHPGHOBH_01024	1049564.TevJSym_ad01530	3.4e-124	370	COG0767@1|root,COG0767@2|Bacteria,1MVPN@1224|Proteobacteria,1RYHN@1236|Gammaproteobacteria,1J5W9@118884|unclassified Gammaproteobacteria	1236|Gammaproteobacteria	Q	COG0767 ABC-type transport system involved in resistance to organic solvents, permease component	-	-	-	ko:K02066	ko02010,map02010	M00210,M00669,M00670	-	-	ko00000,ko00001,ko00002,ko02000	MlaE,STAS_2
OHPGHOBH_01025	1134640	1136386	+	OHPGHOBH_01025	1049564.TevJSym_ad01520	1.16e-238	676	COG2199@1|root,COG2208@1|root,COG2208@2|Bacteria,COG3706@2|Bacteria,1N4K5@1224|Proteobacteria,1RNYP@1236|Gammaproteobacteria,1J59Q@118884|unclassified Gammaproteobacteria	1236|Gammaproteobacteria	T	response regulator	-	-	-	ko:K20977	ko02020,ko02025,map02020,map02025	M00820	-	-	ko00000,ko00001,ko00002,ko02022	HATPase_c_2,Response_reg,SpoIIE
OHPGHOBH_01026	1136561	1137779	+	OHPGHOBH_01026	868864.Dester_0088	4.28e-53	188	COG2074@1|root,COG2074@2|Bacteria,2G4F4@200783|Aquificae	200783|Aquificae	G	ATP cone domain	-	-	-	ko:K05715	-	-	R02664	RC00002,RC00017	ko00000,ko01000	ATP-cone
OHPGHOBH_01027	1137827	1139102	+	OHPGHOBH_01027	1196323.ALKF01000203_gene3676	3.82e-91	288	COG3635@1|root,COG3635@2|Bacteria,1TQ5S@1239|Firmicutes,4HCYI@91061|Bacilli,26QHP@186822|Paenibacillaceae	91061|Bacilli	G	2,3-bisphosphoglycerate-independent phosphoglycerate mutase	-	-	-	-	-	-	-	-	-	Metalloenzyme,PhosphMutase
OHPGHOBH_01028	1139246	1141478	+	OHPGHOBH_01028	765913.ThidrDRAFT_2816	0	1010	COG0855@1|root,COG0855@2|Bacteria,1MUM3@1224|Proteobacteria,1RNRX@1236|Gammaproteobacteria,1WXQF@135613|Chromatiales	135613|Chromatiales	P	Catalyzes the reversible transfer of the terminal phosphate of ATP to form a long-chain polyphosphate (polyP)	ppk	-	2.7.4.1	ko:K00937	ko00190,ko03018,map00190,map03018	-	-	-	ko00000,ko00001,ko01000,ko03019	PP_kinase,PP_kinase_C,PP_kinase_N
OHPGHOBH_01029	1141527	1142616	-	OHPGHOBH_01029	314345.SPV1_13177	1.49e-129	383	COG0668@1|root,COG0668@2|Bacteria,1MXD2@1224|Proteobacteria	1224|Proteobacteria	M	mechanosensitive ion channel	ynaI	-	-	ko:K22044	-	-	-	-	ko00000,ko02000	MS_channel
OHPGHOBH_01030	1142780	1143968	-	OHPGHOBH_01030	218851.Aquca_005_00251.1	6.57e-42	164	COG1253@1|root,KOG2118@2759|Eukaryota,37JUY@33090|Viridiplantae,3GCWI@35493|Streptophyta	35493|Streptophyta	P	DUF21 domain-containing protein	-	GO:0005575,GO:0005622,GO:0005623,GO:0005737,GO:0009507,GO:0009526,GO:0009536,GO:0009941,GO:0031967,GO:0031975,GO:0043226,GO:0043227,GO:0043229,GO:0043231,GO:0044422,GO:0044424,GO:0044434,GO:0044435,GO:0044444,GO:0044446,GO:0044464	-	-	-	-	-	-	-	CBS,CorC_HlyC,DUF21
OHPGHOBH_01031	1144183	1144471	-
OHPGHOBH_01032	1144581	1145289	+	OHPGHOBH_01032	292415.Tbd_0216	8.55e-80	246	COG0745@1|root,COG0745@2|Bacteria,1MY2Z@1224|Proteobacteria,2VIT4@28216|Betaproteobacteria,1KRE2@119069|Hydrogenophilales	119069|Hydrogenophilales	T	Transcriptional regulatory protein, C terminal	-	-	-	ko:K07657	ko02020,map02020	M00434	-	-	ko00000,ko00001,ko00002,ko02022	Response_reg,Trans_reg_C
OHPGHOBH_01033	1145285	1146638	+	OHPGHOBH_01033	2342.SOPEG_0833	8.14e-79	258	COG5002@1|root,COG5002@2|Bacteria,1MWF3@1224|Proteobacteria,1RN0F@1236|Gammaproteobacteria	1236|Gammaproteobacteria	T	Histidine kinase	phoR	GO:0000155,GO:0000160,GO:0003674,GO:0003824,GO:0004672,GO:0004673,GO:0004721,GO:0005575,GO:0005623,GO:0005886,GO:0006464,GO:0006468,GO:0006470,GO:0006793,GO:0006796,GO:0006807,GO:0006950,GO:0007154,GO:0007165,GO:0008150,GO:0008152,GO:0009267,GO:0009605,GO:0009987,GO:0009991,GO:0016020,GO:0016021,GO:0016036,GO:0016301,GO:0016310,GO:0016311,GO:0016740,GO:0016772,GO:0016773,GO:0016775,GO:0016787,GO:…	2.7.13.3	ko:K07636	ko02020,map02020	M00434	-	-	ko00000,ko00001,ko00002,ko01000,ko01001,ko02022	DUF3329,HATPase_c,HisKA,PAS,PAS_8
OHPGHOBH_01034	1146802	1147123	-	OHPGHOBH_01034	1049564.TevJSym_ad01500	8.67e-55	172	COG0776@1|root,COG0776@2|Bacteria,1MZ7M@1224|Proteobacteria,1S8XZ@1236|Gammaproteobacteria,1J6GT@118884|unclassified Gammaproteobacteria	1236|Gammaproteobacteria	K	This protein is one of the two subunits of integration host factor, a specific DNA-binding protein that functions in genetic recombination as well as in transcriptional and translational control	himD	GO:0003674,GO:0003676,GO:0003677,GO:0005488,GO:0005575,GO:0005622,GO:0005623,GO:0005737,GO:0005829,GO:0006139,GO:0006351,GO:0006725,GO:0006807,GO:0008150,GO:0008152,GO:0009058,GO:0009059,GO:0009889,GO:0009987,GO:0010467,GO:0010556,GO:0016070,GO:0018130,GO:0019219,GO:0019222,GO:0019438,GO:0031323,GO:0031326,GO:0032774,GO:0034641,GO:0034645,GO:0034654,GO:0043170,GO:0044237,GO:0044238,GO:0044249,GO:…	-	ko:K05788	-	-	-	-	ko00000,ko03032,ko03036,ko03400	Bac_DNA_binding
OHPGHOBH_01035	1147227	1148904	-	OHPGHOBH_01035	1049564.TevJSym_ad01490	0	975	COG0539@1|root,COG0539@2|Bacteria,1MVAV@1224|Proteobacteria,1RMFY@1236|Gammaproteobacteria,1J51F@118884|unclassified Gammaproteobacteria	1236|Gammaproteobacteria	J	thus facilitating recognition of the initiation point. It is needed to translate mRNA with a short Shine-Dalgarno (SD) purine-rich sequence	rpsA	GO:0000028,GO:0003674,GO:0003676,GO:0003723,GO:0003729,GO:0003735,GO:0005198,GO:0005488,GO:0005575,GO:0005622,GO:0005623,GO:0005737,GO:0005829,GO:0005840,GO:0006412,GO:0006417,GO:0006518,GO:0006807,GO:0006996,GO:0008150,GO:0008152,GO:0009058,GO:0009059,GO:0009889,GO:0009890,GO:0009892,GO:0009987,GO:0010467,GO:0010468,GO:0010556,GO:0010558,GO:0010605,GO:0010608,GO:0010629,GO:0015935,GO:0016043,GO:…	-	ko:K02945	ko03010,map03010	M00178	-	-	br01610,ko00000,ko00001,ko00002,ko03011	S1
OHPGHOBH_01036	1149044	1149716	-	OHPGHOBH_01036	1049564.TevJSym_ad01480	1.36e-92	277	COG0283@1|root,COG0283@2|Bacteria,1MUUD@1224|Proteobacteria,1RNKT@1236|Gammaproteobacteria,1J5U3@118884|unclassified Gammaproteobacteria	1236|Gammaproteobacteria	F	Belongs to the cytidylate kinase family. Type 1 subfamily	cmk	GO:0003674,GO:0003824,GO:0004127,GO:0004592,GO:0005575,GO:0005622,GO:0005623,GO:0005737,GO:0005829,GO:0006082,GO:0006139,GO:0006520,GO:0006573,GO:0006575,GO:0006725,GO:0006732,GO:0006753,GO:0006766,GO:0006767,GO:0006793,GO:0006796,GO:0006807,GO:0008150,GO:0008152,GO:0009058,GO:0009081,GO:0009108,GO:0009110,GO:0009117,GO:0009123,GO:0009165,GO:0009314,GO:0009628,GO:0009987,GO:0010165,GO:0010212,GO:…	2.7.4.25	ko:K00945	ko00240,ko01100,map00240,map01100	M00052	R00158,R00512,R01665	RC00002	ko00000,ko00001,ko00002,ko01000	Cytidylate_kin
OHPGHOBH_01037	1149715	1151050	-	OHPGHOBH_01037	519989.ECTPHS_08261	8.04e-207	585	COG0128@1|root,COG0128@2|Bacteria,1MWMK@1224|Proteobacteria,1RQ8U@1236|Gammaproteobacteria,1WX54@135613|Chromatiales	135613|Chromatiales	E	Catalyzes the transfer of the enolpyruvyl moiety of phosphoenolpyruvate (PEP) to the 5-hydroxyl of shikimate-3- phosphate (S3P) to produce enolpyruvyl shikimate-3-phosphate and inorganic phosphate	aroA	-	2.5.1.19	ko:K00800	ko00400,ko01100,ko01110,ko01130,ko01230,map00400,map01100,map01110,map01130,map01230	M00022	R03460	RC00350	ko00000,ko00001,ko00002,ko01000	EPSP_synthase
OHPGHOBH_01038	1151150	1152026	-	OHPGHOBH_01038	1049564.TevJSym_ad01450	9.01e-141	405	COG0287@1|root,COG0287@2|Bacteria,1QTZA@1224|Proteobacteria,1T20F@1236|Gammaproteobacteria,1J5SK@118884|unclassified Gammaproteobacteria	1236|Gammaproteobacteria	E	Prephenate dehydrogenase	tyrC	-	1.3.1.12	ko:K00210,ko:K04517	ko00400,ko00401,ko01100,ko01110,ko01130,ko01230,map00400,map00401,map01100,map01110,map01130,map01230	M00025	R01728	RC00125	ko00000,ko00001,ko00002,ko01000	PDH
OHPGHOBH_01039	1152022	1153135	-	OHPGHOBH_01039	1049564.TevJSym_ad01440	5.68e-179	508	COG0079@1|root,COG0079@2|Bacteria,1MW7I@1224|Proteobacteria,1RP4T@1236|Gammaproteobacteria,1J5KH@118884|unclassified Gammaproteobacteria	1236|Gammaproteobacteria	E	Belongs to the class-II pyridoxal-phosphate-dependent aminotransferase family. Histidinol-phosphate aminotransferase subfamily	hisC	-	2.6.1.9	ko:K00817	ko00340,ko00350,ko00360,ko00400,ko00401,ko00960,ko01100,ko01110,ko01130,ko01230,map00340,map00350,map00360,map00400,map00401,map00960,map01100,map01110,map01130,map01230	M00026	R00694,R00734,R03243	RC00006,RC00888	ko00000,ko00001,ko00002,ko01000,ko01007	Aminotran_1_2
OHPGHOBH_01040	1153172	1154258	-	OHPGHOBH_01040	631362.Thi970DRAFT_04863	3.42e-165	473	COG0077@1|root,COG1605@1|root,COG0077@2|Bacteria,COG1605@2|Bacteria,1MU60@1224|Proteobacteria,1RNRD@1236|Gammaproteobacteria,1WWFA@135613|Chromatiales	135613|Chromatiales	E	PFAM Prephenate dehydratase	-	-	4.2.1.51,5.4.99.5	ko:K14170	ko00400,ko01100,ko01110,ko01130,ko01230,map00400,map01100,map01110,map01130,map01230	M00024,M00025	R00691,R01373,R01715	RC00360,RC03116	ko00000,ko00001,ko00002,ko01000	ACT,CM_2,PDT
OHPGHOBH_01041	1154288	1155464	-	OHPGHOBH_01041	1049564.TevJSym_ad01420	7.37e-233	646	COG0111@1|root,COG0111@2|Bacteria,1MU5Z@1224|Proteobacteria,1RPEY@1236|Gammaproteobacteria,1J5JA@118884|unclassified Gammaproteobacteria	1236|Gammaproteobacteria	C	Belongs to the D-isomer specific 2-hydroxyacid dehydrogenase family	serA	-	1.1.1.399,1.1.1.95	ko:K00058	ko00260,ko00680,ko01100,ko01120,ko01130,ko01200,ko01230,map00260,map00680,map01100,map01120,map01130,map01200,map01230	M00020	R01513	RC00031	ko00000,ko00001,ko00002,ko01000,ko04147	2-Hacid_dh,2-Hacid_dh_C,ACT
OHPGHOBH_01042	1155562	1156645	-	OHPGHOBH_01042	1049564.TevJSym_ad01410	2.7e-212	592	COG1932@1|root,COG1932@2|Bacteria,1MUB5@1224|Proteobacteria,1RMKU@1236|Gammaproteobacteria,1J4PA@118884|unclassified Gammaproteobacteria	1236|Gammaproteobacteria	E	Catalyzes the reversible conversion of 3- phosphohydroxypyruvate to phosphoserine and of 3-hydroxy-2-oxo-4- phosphonooxybutanoate to phosphohydroxythreonine	serC	GO:0003674,GO:0003824,GO:0004648,GO:0005488,GO:0005575,GO:0005622,GO:0005623,GO:0005737,GO:0005829,GO:0006081,GO:0006082,GO:0006520,GO:0006553,GO:0006563,GO:0006564,GO:0006725,GO:0006732,GO:0006766,GO:0006767,GO:0006793,GO:0006796,GO:0006807,GO:0008144,GO:0008150,GO:0008152,GO:0008483,GO:0008652,GO:0009058,GO:0009066,GO:0009067,GO:0009069,GO:0009070,GO:0009085,GO:0009089,GO:0009108,GO:0009110,GO:…	2.6.1.52	ko:K00831	ko00260,ko00680,ko00750,ko01100,ko01120,ko01130,ko01200,ko01230,map00260,map00680,map00750,map01100,map01120,map01130,map01200,map01230	M00020,M00124	R04173,R05085	RC00006,RC00036	ko00000,ko00001,ko00002,ko01000,ko01007	Aminotran_5
OHPGHOBH_01043	1156720	1159309	-	OHPGHOBH_01043	396588.Tgr7_1535	0	1287	COG0188@1|root,COG0188@2|Bacteria,1MUGG@1224|Proteobacteria,1RN03@1236|Gammaproteobacteria,1WXK8@135613|Chromatiales	135613|Chromatiales	L	A type II topoisomerase that negatively supercoils closed circular double-stranded (ds) DNA in an ATP-dependent manner to modulate DNA topology and maintain chromosomes in an underwound state. Negative supercoiling favors strand separation, and DNA replication, transcription, recombination and repair, all of which involve strand separation. Also able to catalyze the interconversion of other topol…	gyrA	-	5.99.1.3	ko:K02469	-	-	-	-	ko00000,ko01000,ko03032,ko03400	DNA_gyraseA_C,DNA_topoisoIV
OHPGHOBH_01044	1159476	1160541	-	OHPGHOBH_01044	765911.Thivi_3343	6.43e-150	433	COG0182@1|root,COG0182@2|Bacteria,1MUPM@1224|Proteobacteria,1RMGC@1236|Gammaproteobacteria,1WWQU@135613|Chromatiales	135613|Chromatiales	E	Catalyzes the interconversion of methylthioribose-1- phosphate (MTR-1-P) into methylthioribulose-1-phosphate (MTRu-1- P)	mtnA	-	5.3.1.23	ko:K08963	ko00270,ko01100,map00270,map01100	M00034	R04420	RC01151	ko00000,ko00001,ko00002,ko01000	IF-2B
OHPGHOBH_01045	1160981	1162322	+	OHPGHOBH_01045	765912.Thimo_1291	7.18e-192	547	COG0402@1|root,COG0402@2|Bacteria,1MVPA@1224|Proteobacteria,1RN13@1236|Gammaproteobacteria,1WWJ0@135613|Chromatiales	135613|Chromatiales	F	Catalyzes the deamination of 5-methylthioadenosine and S-adenosyl-L-homocysteine into 5-methylthioinosine and S-inosyl-L- homocysteine, respectively. Is also able to deaminate adenosine	mtaD	-	3.5.4.28,3.5.4.31	ko:K12960	ko00270,ko01100,map00270,map01100	-	R09660	RC00477	ko00000,ko00001,ko01000	Amidohydro_1
OHPGHOBH_01046	1162467	1163178	+	OHPGHOBH_01046	95619.PM1_0209375	8.94e-116	337	COG2227@1|root,COG2227@2|Bacteria,1MU89@1224|Proteobacteria,1RMV7@1236|Gammaproteobacteria	1236|Gammaproteobacteria	H	O-methyltransferase that catalyzes the 2 O-methylation steps in the ubiquinone biosynthetic pathway	ubiG	GO:0003674,GO:0003824,GO:0005488,GO:0005543,GO:0005575,GO:0005622,GO:0005623,GO:0005737,GO:0005829,GO:0006732,GO:0006733,GO:0006743,GO:0006744,GO:0006950,GO:0006970,GO:0006972,GO:0008150,GO:0008152,GO:0008168,GO:0008171,GO:0008289,GO:0008689,GO:0008757,GO:0009058,GO:0009108,GO:0009628,GO:0009651,GO:0009987,GO:0016740,GO:0016741,GO:0032259,GO:0042180,GO:0042181,GO:0042538,GO:0043167,GO:0043168,GO:…	2.1.1.222,2.1.1.64	ko:K00568	ko00130,ko01100,ko01110,map00130,map01100,map01110	M00117	R04988,R05614,R08769,R08781	RC00003,RC00392,RC01895	ko00000,ko00001,ko00002,ko01000	Methyltransf_23
OHPGHOBH_01047	1163134	1163842	+	OHPGHOBH_01047	1286106.MPL1_09405	4.19e-80	246	COG0546@1|root,COG0546@2|Bacteria,1RCXJ@1224|Proteobacteria,1S3VU@1236|Gammaproteobacteria,460UI@72273|Thiotrichales	72273|Thiotrichales	S	PFAM Haloacid dehalogenase-like hydrolase	-	-	3.1.3.105	ko:K22292	ko00520,map00520	-	R11785	RC00017	ko00000,ko00001,ko01000	HAD_2
OHPGHOBH_01048	1163979	1164741	+	OHPGHOBH_01048	1396858.Q666_12485	7.72e-90	273	COG1028@1|root,COG1028@2|Bacteria,1MWBC@1224|Proteobacteria,1RNNV@1236|Gammaproteobacteria,46407@72275|Alteromonadaceae	1236|Gammaproteobacteria	IQ	COG1028 Dehydrogenases with different specificities (related to short-chain alcohol dehydrogenases)	yciK	GO:0003674,GO:0003824,GO:0005575,GO:0005622,GO:0005623,GO:0008150,GO:0008152,GO:0009056,GO:0016491,GO:0044464,GO:0055114,GO:0071704,GO:1901575	-	-	-	-	-	-	-	adh_short
OHPGHOBH_01049	1164816	1164981	-
OHPGHOBH_01050	1165221	1166970	-	OHPGHOBH_01050	1249627.D779_1005	2.55e-230	655	COG0475@1|root,COG1226@1|root,COG0475@2|Bacteria,COG1226@2|Bacteria,1MV34@1224|Proteobacteria,1RNVR@1236|Gammaproteobacteria,1WX9W@135613|Chromatiales	135613|Chromatiales	P	Belongs to the monovalent cation proton antiporter 2 (CPA2) transporter (TC 2.A.37) family	-	-	-	ko:K03455,ko:K11747	-	-	-	-	ko00000,ko02000	Na_H_Exchanger,TrkA_N
OHPGHOBH_01051	1167789	1168026	+	OHPGHOBH_01051	1049564.TevJSym_ao00410	3.49e-18	78.2	2EPYJ@1|root,33HJ5@2|Bacteria,1NGGR@1224|Proteobacteria,1SI73@1236|Gammaproteobacteria	1236|Gammaproteobacteria	-	-	-	-	-	-	-	-	-	-	-	-
OHPGHOBH_01052	1168119	1168368	+
OHPGHOBH_01053	1168370	1169060	+	OHPGHOBH_01053	391625.PPSIR1_13430	3.68e-73	234	COG5587@1|root,COG5587@2|Bacteria,1R8B4@1224|Proteobacteria,42RKE@68525|delta/epsilon subdivisions,2WS0D@28221|Deltaproteobacteria	28221|Deltaproteobacteria	S	PFAM conserved	-	-	-	-	-	-	-	-	-	DUF2461
OHPGHOBH_01054	1169049	1170402	-	OHPGHOBH_01054	870187.Thini_0482	3.13e-158	462	COG1100@1|root,COG1100@2|Bacteria,1R1W9@1224|Proteobacteria,1SK3H@1236|Gammaproteobacteria	1236|Gammaproteobacteria	S	Domain of unknown function (DUF697)	-	-	-	-	-	-	-	-	-	DUF697,MMR_HSR1
OHPGHOBH_01055	1170349	1171855	-	OHPGHOBH_01055	998674.ATTE01000001_gene589	2.2e-96	307	COG1100@1|root,COG1100@2|Bacteria,1QXSV@1224|Proteobacteria,1S5FA@1236|Gammaproteobacteria	1236|Gammaproteobacteria	S	50S ribosome-binding GTPase	-	-	-	ko:K06883	-	-	-	-	ko00000	DUF697,MMR_HSR1
OHPGHOBH_01056	1171923	1172271	+	OHPGHOBH_01056	1123514.KB905899_gene697	3.82e-23	93.6	2CIC4@1|root,3328Z@2|Bacteria,1N7FS@1224|Proteobacteria,1SEFI@1236|Gammaproteobacteria	1236|Gammaproteobacteria	-	-	-	-	-	-	-	-	-	-	-	-
OHPGHOBH_01057	1172347	1174741	-	OHPGHOBH_01057	1121013.P873_12250	1.44e-54	212	COG2199@1|root,COG2200@1|root,COG2200@2|Bacteria,COG3706@2|Bacteria,1R6BM@1224|Proteobacteria,1RRQG@1236|Gammaproteobacteria,1X447@135614|Xanthomonadales	135614|Xanthomonadales	T	Response regulator receiver	-	-	-	-	-	-	-	-	-	EAL,GGDEF,Response_reg
OHPGHOBH_01058	1175118	1175253	-
OHPGHOBH_01059	1175329	1177402	+	OHPGHOBH_01059	990073.ATHU01000001_gene1804	4.08e-257	732	COG0480@1|root,COG0480@2|Bacteria,1MUCV@1224|Proteobacteria,42M4T@68525|delta/epsilon subdivisions,2YMB2@29547|Epsilonproteobacteria	29547|Epsilonproteobacteria	J	Catalyzes the GTP-dependent ribosomal translocation step during translation elongation. During this step, the ribosome changes from the pre-translocational (PRE) to the post- translocational (POST) state as the newly formed A-site-bound peptidyl-tRNA and P-site-bound deacylated tRNA move to the P and E sites, respectively. Catalyzes the coordinated movement of the two tRNA molecules, the mRNA and…	fusA	-	-	ko:K02355	-	-	-	-	ko00000,ko03012,ko03029	EFG_C,EFG_II,EFG_IV,GTP_EFTU,GTP_EFTU_D2
OHPGHOBH_01060	1177430	1177982	-	OHPGHOBH_01060	472175.EL18_02290	9.63e-37	132	COG3803@1|root,COG3803@2|Bacteria,1RHYI@1224|Proteobacteria,2U7AN@28211|Alphaproteobacteria,43JSE@69277|Phyllobacteriaceae	28211|Alphaproteobacteria	S	Bacterial protein of unknown function (DUF924)	-	-	-	-	-	-	-	-	-	DUF924
OHPGHOBH_01061	1178698	1179421	-	OHPGHOBH_01061	911045.PSE_p0174	2.2e-71	227	COG1335@1|root,COG1335@2|Bacteria,1N48X@1224|Proteobacteria,2U17G@28211|Alphaproteobacteria	28211|Alphaproteobacteria	Q	COG1335 Amidases related to nicotinamidase	-	-	-	-	-	-	-	-	-	Isochorismatase
OHPGHOBH_01062	1179773	1181600	-	OHPGHOBH_01062	318167.Sfri_0290	2.76e-242	688	COG0471@1|root,COG0471@2|Bacteria,1MU0K@1224|Proteobacteria,1RMI1@1236|Gammaproteobacteria,2QAFC@267890|Shewanellaceae	1236|Gammaproteobacteria	P	TRAP C4-dicarboxylate transport system permease DctM subunit	-	-	-	-	-	-	-	-	-	CitMHS,TrkA_C
OHPGHOBH_01063	1182869	1183364	+
OHPGHOBH_01064	1183521	1186338	-	OHPGHOBH_01064	1121033.AUCF01000003_gene3406	0	929	COG0474@1|root,COG0474@2|Bacteria,1MUU5@1224|Proteobacteria,2TRZD@28211|Alphaproteobacteria,2JQS7@204441|Rhodospirillales	204441|Rhodospirillales	P	COG0474 Cation transport ATPase	-	-	3.6.3.8	ko:K01537	-	-	-	-	ko00000,ko01000	Cation_ATPase,Cation_ATPase_C,Cation_ATPase_N,E1-E2_ATPase,Hydrolase,Hydrolase_3
OHPGHOBH_01065	1186970	1187450	+	OHPGHOBH_01065	876044.IMCC3088_618	1.94e-11	66.2	COG5488@1|root,COG5488@2|Bacteria	2|Bacteria	S	Integral membrane protein (DUF2244)	-	-	-	-	-	-	-	-	-	DUF2244
OHPGHOBH_01066	1187455	1188652	+	OHPGHOBH_01066	396588.Tgr7_3011	1.57e-186	529	COG1622@1|root,COG1622@2|Bacteria,1MWHZ@1224|Proteobacteria,1RP4H@1236|Gammaproteobacteria,1WX49@135613|Chromatiales	135613|Chromatiales	C	Subunits I and II form the functional core of the enzyme complex. Electrons originating in cytochrome c are transferred via heme a and Cu(A) to the binuclear center formed by heme a3 and Cu(B)	-	-	1.9.3.1	ko:K02275	ko00190,ko01100,map00190,map01100	M00155	R00081	RC00016	ko00000,ko00001,ko00002,ko01000	COX2,COX2_TM,Cytochrome_CBB3
OHPGHOBH_01067	1188666	1190262	+	OHPGHOBH_01067	396588.Tgr7_3010	0	899	COG0843@1|root,COG0843@2|Bacteria,1MU7S@1224|Proteobacteria,1RPC3@1236|Gammaproteobacteria,1WWX1@135613|Chromatiales	135613|Chromatiales	C	Cytochrome c oxidase is the component of the respiratory chain that catalyzes the reduction of oxygen to water. Subunits 1- 3 form the functional core of the enzyme complex. CO I is the catalytic subunit of the enzyme. Electrons originating in cytochrome c are transferred via the copper A center of subunit 2 and heme A of subunit 1 to the bimetallic center formed by heme A3 and copper B	-	-	1.9.3.1	ko:K02274	ko00190,ko01100,map00190,map01100	M00155	R00081	RC00016	ko00000,ko00001,ko00002,ko01000	COX1
OHPGHOBH_01068	1190280	1190433	+
OHPGHOBH_01069	1190429	1191035	+	OHPGHOBH_01069	575788.VS_II0367	3.74e-45	156	COG3175@1|root,COG3175@2|Bacteria,1RDTU@1224|Proteobacteria,1S5XA@1236|Gammaproteobacteria,1XVB6@135623|Vibrionales	135623|Vibrionales	O	COG3175 Cytochrome oxidase assembly factor	coxG	-	-	ko:K02258	ko00190,ko01100,ko04714,map00190,map01100,map04714	M00154	-	-	ko00000,ko00001,ko00002,ko03029	CtaG_Cox11
OHPGHOBH_01070	1191105	1191978	+	OHPGHOBH_01070	396588.Tgr7_3007	5.56e-147	421	COG1845@1|root,COG1845@2|Bacteria,1MUCK@1224|Proteobacteria,1RN9D@1236|Gammaproteobacteria,1WX89@135613|Chromatiales	135613|Chromatiales	C	PFAM cytochrome c oxidase, subunit III	-	-	1.9.3.1	ko:K02276	ko00190,ko01100,map00190,map01100	M00155	R00081	RC00016	ko00000,ko00001,ko00002,ko01000	COX3
OHPGHOBH_01071	1192006	1192231	-	OHPGHOBH_01071	1123399.AQVE01000004_gene2505	3.95e-10	57.8	2EGIJ@1|root,33AAQ@2|Bacteria,1NH9B@1224|Proteobacteria	1224|Proteobacteria	S	Protein of unknown function (DUF2909)	VL23_10685	-	-	-	-	-	-	-	-	DUF2909
OHPGHOBH_01072	1192312	1193044	+	OHPGHOBH_01072	396588.Tgr7_3005	1.54e-49	169	COG3346@1|root,COG3346@2|Bacteria,1MZUH@1224|Proteobacteria,1S8S0@1236|Gammaproteobacteria	1236|Gammaproteobacteria	S	SURF1-like protein	surf1	-	-	ko:K14998	-	-	-	-	ko00000,ko03029	SURF1
OHPGHOBH_01073	1193040	1193685	+	OHPGHOBH_01073	412965.COSY_0029	5.71e-14	74.7	COG1999@1|root,COG1999@2|Bacteria,1QED7@1224|Proteobacteria,1SGQH@1236|Gammaproteobacteria	1236|Gammaproteobacteria	S	signal sequence binding	-	-	-	-	-	-	-	-	-	-
OHPGHOBH_01074	1193671	1194580	+	OHPGHOBH_01074	396588.Tgr7_3003	5.39e-127	371	COG0109@1|root,COG0109@2|Bacteria,1MW3S@1224|Proteobacteria,1RNHC@1236|Gammaproteobacteria,1WXPV@135613|Chromatiales	135613|Chromatiales	H	Converts heme B (protoheme IX) to heme O by substitution of the vinyl group on carbon 2 of heme B porphyrin ring with a hydroxyethyl farnesyl side group	cyoE	-	2.5.1.141	ko:K02257	ko00190,ko00860,ko01100,ko01110,ko04714,map00190,map00860,map01100,map01110,map04714	M00154	R07411	RC01786	ko00000,ko00001,ko00002,ko01000,ko01006,ko03029	UbiA
OHPGHOBH_01075	1194915	1195989	+	OHPGHOBH_01075	1249627.D779_2666	2.06e-138	405	COG5345@1|root,COG5345@2|Bacteria,1MWVH@1224|Proteobacteria,1RP5X@1236|Gammaproteobacteria,1WVX3@135613|Chromatiales	135613|Chromatiales	S	PFAM Uncharacterised conserved protein UCP029693	-	-	-	-	-	-	-	-	-	DUF2333
OHPGHOBH_01076	1196346	1196565	+	OHPGHOBH_01076	1049564.TevJSym_ah00120	4.01e-44	143	COG0361@1|root,COG0361@2|Bacteria,1MZFU@1224|Proteobacteria,1S8WZ@1236|Gammaproteobacteria,1J6G9@118884|unclassified Gammaproteobacteria	1236|Gammaproteobacteria	J	One of the essential components for the initiation of protein synthesis. Stabilizes the binding of IF-2 and IF-3 on the 30S subunit to which N-formylmethionyl-tRNA(fMet) subsequently binds. Helps modulate mRNA selection, yielding the 30S pre- initiation complex (PIC). Upon addition of the 50S ribosomal subunit IF-1, IF-2 and IF-3 are released leaving the mature 70S translation initation complex	infA	GO:0003674,GO:0003676,GO:0003723,GO:0003743,GO:0005488,GO:0005575,GO:0005622,GO:0005623,GO:0005737,GO:0005829,GO:0006412,GO:0006413,GO:0006518,GO:0006807,GO:0008135,GO:0008150,GO:0008152,GO:0009058,GO:0009059,GO:0009987,GO:0010467,GO:0019538,GO:0034641,GO:0034645,GO:0043021,GO:0043022,GO:0043043,GO:0043170,GO:0043603,GO:0043604,GO:0044237,GO:0044238,GO:0044249,GO:0044260,GO:0044267,GO:0044271,GO:…	-	ko:K02518	-	-	-	-	ko00000,ko03012	eIF-1a
OHPGHOBH_01077	1196572	1198846	-	OHPGHOBH_01077	1121943.KB899989_gene3171	0	1041	COG0542@1|root,COG0542@2|Bacteria,1MV8B@1224|Proteobacteria,1RMH3@1236|Gammaproteobacteria,1XHDW@135619|Oceanospirillales	135619|Oceanospirillales	O	Belongs to the ClpA ClpB family	clpA	-	-	ko:K03694	-	-	-	-	ko00000,ko03110	AAA,AAA_2,ClpB_D2-small,Clp_N
OHPGHOBH_01078	1198869	1199253	-	OHPGHOBH_01078	1049564.TevJSym_ah00090	2.06e-58	182	COG2127@1|root,COG2127@2|Bacteria,1MZU8@1224|Proteobacteria,1S8Z7@1236|Gammaproteobacteria,1J6Q9@118884|unclassified Gammaproteobacteria	1236|Gammaproteobacteria	S	Involved in the modulation of the specificity of the ClpAP-mediated ATP-dependent protein degradation	clpS	GO:0003674,GO:0005488,GO:0005515,GO:0006950,GO:0008150,GO:0009266,GO:0009408,GO:0009628,GO:0050896,GO:0051087	-	ko:K06891	-	-	-	-	ko00000	ClpS
OHPGHOBH_01079	1200063	1200282	+	OHPGHOBH_01079	1049564.TevJSym_ah00080	6.67e-38	127	COG1278@1|root,COG1278@2|Bacteria,1N6Q5@1224|Proteobacteria,1SCA7@1236|Gammaproteobacteria,1J6VM@118884|unclassified Gammaproteobacteria	1236|Gammaproteobacteria	K	COG1278 Cold shock proteins	-	-	-	ko:K03704	-	-	-	-	ko00000,ko03000	CSD
OHPGHOBH_01080	1200458	1201046	+	OHPGHOBH_01080	745411.B3C1_00915	6.5e-80	243	COG1187@1|root,COG1187@2|Bacteria,1R9VV@1224|Proteobacteria,1S1ZX@1236|Gammaproteobacteria,1J5P2@118884|unclassified Gammaproteobacteria	1236|Gammaproteobacteria	J	Belongs to the pseudouridine synthase RsuA family	rluE	GO:0000154,GO:0000455,GO:0001522,GO:0003674,GO:0003824,GO:0005575,GO:0005622,GO:0005623,GO:0005737,GO:0005829,GO:0006139,GO:0006364,GO:0006396,GO:0006725,GO:0006807,GO:0008150,GO:0008152,GO:0009451,GO:0009982,GO:0009987,GO:0010467,GO:0016070,GO:0016072,GO:0016853,GO:0016866,GO:0022613,GO:0031118,GO:0034470,GO:0034641,GO:0034660,GO:0042254,GO:0043170,GO:0043412,GO:0044085,GO:0044237,GO:0044238,GO:…	5.4.99.20	ko:K06181	-	-	-	-	ko00000,ko01000,ko03009	PseudoU_synth_2
OHPGHOBH_01081	1201029	1202142	+	OHPGHOBH_01081	396588.Tgr7_1842	5.86e-166	475	COG0482@1|root,COG0482@2|Bacteria,1MUT1@1224|Proteobacteria,1RMAK@1236|Gammaproteobacteria,1WVZU@135613|Chromatiales	135613|Chromatiales	J	Catalyzes the 2-thiolation of uridine at the wobble position (U34) of tRNA, leading to the formation of s(2)U34	mnmA	-	2.8.1.13	ko:K00566	ko04122,map04122	-	R08700	RC02313,RC02315	ko00000,ko00001,ko01000,ko03016	tRNA_Me_trans
OHPGHOBH_01082	1202244	1202865	+	OHPGHOBH_01082	1049564.TevJSym_ah00040	2.72e-73	227	COG2915@1|root,COG2915@2|Bacteria,1RI8B@1224|Proteobacteria,1RPCC@1236|Gammaproteobacteria,1J6HZ@118884|unclassified Gammaproteobacteria	1236|Gammaproteobacteria	S	High frequency lysogenization protein HflD homolog	hflD	GO:0005575,GO:0005622,GO:0005623,GO:0005886,GO:0006950,GO:0008150,GO:0009266,GO:0009408,GO:0009628,GO:0009898,GO:0016020,GO:0019897,GO:0019898,GO:0031234,GO:0044424,GO:0044425,GO:0044459,GO:0044464,GO:0050896,GO:0071944,GO:0098552,GO:0098562	-	ko:K07153	-	-	-	-	ko00000	DUF489
OHPGHOBH_01083	1203078	1205769	+	OHPGHOBH_01083	631362.Thi970DRAFT_01411	0	1216	COG1048@1|root,COG1048@2|Bacteria,1MU9T@1224|Proteobacteria,1RN5I@1236|Gammaproteobacteria,1WW6D@135613|Chromatiales	135613|Chromatiales	C	Catalyzes the isomerization of citrate to isocitrate via cis-aconitate	-	-	4.2.1.3	ko:K01681	ko00020,ko00630,ko00720,ko01100,ko01110,ko01120,ko01130,ko01200,ko01210,ko01230,map00020,map00630,map00720,map01100,map01110,map01120,map01130,map01200,map01210,map01230	M00009,M00010,M00012,M00173,M00740	R01324,R01325,R01900	RC00497,RC00498,RC00618	br01601,ko00000,ko00001,ko00002,ko01000	Aconitase,Aconitase_C
OHPGHOBH_01084	1205978	1207346	+	OHPGHOBH_01084	1049564.TevJSym_ad01330	3.48e-279	769	COG0015@1|root,COG0015@2|Bacteria,1MV4B@1224|Proteobacteria,1RN93@1236|Gammaproteobacteria,1J4V5@118884|unclassified Gammaproteobacteria	1236|Gammaproteobacteria	F	Belongs to the lyase 1 family. Adenylosuccinate lyase subfamily	purB	-	4.3.2.2	ko:K01756	ko00230,ko00250,ko01100,ko01110,ko01130,map00230,map00250,map01100,map01110,map01130	M00048,M00049	R01083,R04559	RC00379,RC00444,RC00445	ko00000,ko00001,ko00002,ko01000	ASL_C,Lyase_1
OHPGHOBH_01085	1207659	1208832	+	OHPGHOBH_01085	1049564.TevJSym_ad01320	2.35e-186	528	COG2850@1|root,COG2850@2|Bacteria,1MW30@1224|Proteobacteria,1RN2Q@1236|Gammaproteobacteria,1J5M2@118884|unclassified Gammaproteobacteria	1236|Gammaproteobacteria	S	A domain family that is part of the cupin metalloenzyme superfamily.	ycfD	GO:0003674,GO:0003824,GO:0005488,GO:0005506,GO:0006464,GO:0006807,GO:0008150,GO:0008152,GO:0008198,GO:0009987,GO:0016491,GO:0016705,GO:0016706,GO:0018193,GO:0018195,GO:0019538,GO:0030961,GO:0036211,GO:0043167,GO:0043169,GO:0043170,GO:0043412,GO:0043687,GO:0044237,GO:0044238,GO:0044260,GO:0044267,GO:0046872,GO:0046914,GO:0051213,GO:0055114,GO:0071704,GO:1901564	1.14.11.47	ko:K18850	-	-	-	-	ko00000,ko01000,ko03009	Cupin_4
OHPGHOBH_01086	1208824	1209778	+	OHPGHOBH_01086	1121937.AUHJ01000001_gene336	1.99e-49	174	COG2153@1|root,COG2153@2|Bacteria,1MZ86@1224|Proteobacteria,1S8SK@1236|Gammaproteobacteria,467WF@72275|Alteromonadaceae	1236|Gammaproteobacteria	S	COG0454 Histone acetyltransferase HPA2 and related acetyltransferases	-	-	-	-	-	-	-	-	-	Acetyltransf_10
OHPGHOBH_01087	1210283	1210394	-
OHPGHOBH_01088	1210356	1213074	-	OHPGHOBH_01088	335543.Sfum_2360	3.15e-11	76.3	2DWMJ@1|root,3410X@2|Bacteria,1QZ4B@1224|Proteobacteria,42ZXH@68525|delta/epsilon subdivisions,2WV9B@28221|Deltaproteobacteria	28221|Deltaproteobacteria	-	-	-	-	-	-	-	-	-	-	-	-
OHPGHOBH_01089	1213151	1218335	-	OHPGHOBH_01089	378806.STAUR_6990	1.2e-96	355	COG4412@1|root,COG4412@2|Bacteria,1R3SG@1224|Proteobacteria,42SZZ@68525|delta/epsilon subdivisions,2WPD0@28221|Deltaproteobacteria,2YUKS@29|Myxococcales	28221|Deltaproteobacteria	E	Fungalysin metallopeptidase (M36)	-	-	-	-	-	-	-	-	-	PA,Peptidase_M36,REJ
OHPGHOBH_01090	1218966	1219575	-	OHPGHOBH_01090	1049564.TevJSym_ad01270	1.16e-88	266	COG0494@1|root,COG0494@2|Bacteria,1RDMW@1224|Proteobacteria,1RPZV@1236|Gammaproteobacteria,1J63J@118884|unclassified Gammaproteobacteria	1236|Gammaproteobacteria	L	COG0494 NTP pyrophosphohydrolases including oxidative damage repair enzymes	nudF	GO:0000287,GO:0003674,GO:0003824,GO:0005488,GO:0005575,GO:0005622,GO:0005623,GO:0005737,GO:0005829,GO:0006950,GO:0008150,GO:0009266,GO:0009408,GO:0009628,GO:0016462,GO:0016787,GO:0016817,GO:0016818,GO:0019144,GO:0043167,GO:0043169,GO:0044424,GO:0044444,GO:0044464,GO:0046872,GO:0047631,GO:0050896	3.6.1.13	ko:K01515	ko00230,map00230	-	R01054	RC00002	ko00000,ko00001,ko01000	NUDIX
OHPGHOBH_01091	1219937	1222322	-	OHPGHOBH_01091	243233.MCA0433	4.53e-161	498	COG3391@1|root,COG3391@2|Bacteria	2|Bacteria	CO	amine dehydrogenase activity	wapA	-	-	ko:K13730	ko05100,map05100	-	-	-	ko00000,ko00001	AhpC-TSA,NHL,RHS_repeat,Thioredoxin_8
OHPGHOBH_01092	1223043	1223379	-	OHPGHOBH_01092	1167006.UWK_00555	3.86e-05	48.9	COG3043@1|root,COG3043@2|Bacteria,1P0M5@1224|Proteobacteria,431MK@68525|delta/epsilon subdivisions,2WWRX@28221|Deltaproteobacteria	28221|Deltaproteobacteria	C	anaerobic respiration	-	-	-	-	-	-	-	-	-	-
OHPGHOBH_01093	1223393	1223885	-	OHPGHOBH_01093	589865.DaAHT2_2113	4.74e-15	79	COG3043@1|root,COG3043@2|Bacteria,1P0M5@1224|Proteobacteria,431MK@68525|delta/epsilon subdivisions,2WWRX@28221|Deltaproteobacteria	28221|Deltaproteobacteria	C	anaerobic respiration	-	-	-	-	-	-	-	-	-	-
OHPGHOBH_01094	1223881	1224865	-	OHPGHOBH_01094	589865.DaAHT2_2118	5.21e-27	116	2ECQ0@1|root,336MQ@2|Bacteria	2|Bacteria	C	Doubled CXXCH motif (Paired_CXXCH_1)	-	-	-	-	-	-	-	-	-	Paired_CXXCH_1
OHPGHOBH_01095	1224861	1225464	-	OHPGHOBH_01095	243233.MCA0428	1.7e-32	121	2DPYP@1|root,333ZP@2|Bacteria	2|Bacteria	-	-	-	-	-	-	-	-	-	-	-	Cytochrome_C7
OHPGHOBH_01096	1225460	1226717	-
OHPGHOBH_01097	1226709	1226928	-
OHPGHOBH_01098	1226946	1229766	-	OHPGHOBH_01098	243233.MCA0424	2.05e-225	669	2ERN9@1|root,33J7Q@2|Bacteria	2|Bacteria	-	-	-	-	-	-	-	-	-	-	-	-
OHPGHOBH_01099	1230355	1232521	+	OHPGHOBH_01099	944547.ABLL_1446	6.43e-205	601	COG4772@1|root,COG4772@2|Bacteria,1MUIH@1224|Proteobacteria	1224|Proteobacteria	P	Receptor	-	-	-	ko:K02014	-	-	-	-	ko00000,ko02000	Plug,TonB_dep_Rec
OHPGHOBH_01100	1232533	1233328	+	OHPGHOBH_01100	207954.MED92_04407	6.06e-38	141	2ANXW@1|root,31DYS@2|Bacteria,1MYQS@1224|Proteobacteria,1SG6T@1236|Gammaproteobacteria,1XP6U@135619|Oceanospirillales	135619|Oceanospirillales	-	-	-	-	-	-	-	-	-	-	-	-
OHPGHOBH_01101	1233324	1234377	+	OHPGHOBH_01101	207954.MED92_04402	2.94e-150	434	COG0348@1|root,COG0348@2|Bacteria,1QTQB@1224|Proteobacteria,1RXUW@1236|Gammaproteobacteria,1XN2H@135619|Oceanospirillales	135619|Oceanospirillales	C	4Fe-4S binding domain	-	-	-	-	-	-	-	-	-	Fer4_10,Fer4_5
OHPGHOBH_01102	1234373	1235084	+	OHPGHOBH_01102	1278309.KB907100_gene1925	2.18e-31	122	COG4232@1|root,COG4232@2|Bacteria,1N8UG@1224|Proteobacteria,1SIAI@1236|Gammaproteobacteria,1XNI6@135619|Oceanospirillales	135619|Oceanospirillales	CO	Cytochrome C biogenesis protein transmembrane region	-	-	-	-	-	-	-	-	-	DsbD_2
OHPGHOBH_01103	1235080	1235740	+	OHPGHOBH_01103	2340.JV46_08350	1.18e-90	272	COG0811@1|root,COG0811@2|Bacteria,1MX5J@1224|Proteobacteria,1S2ZN@1236|Gammaproteobacteria,1J733@118884|unclassified Gammaproteobacteria	1236|Gammaproteobacteria	U	MotA/TolQ/ExbB proton channel family	exbB2	-	-	ko:K03561	-	-	-	-	ko00000,ko02000	MotA_ExbB
OHPGHOBH_01104	1235729	1236131	+	OHPGHOBH_01104	2340.JV46_08360	1.54e-37	131	COG0848@1|root,COG0848@2|Bacteria,1PQKY@1224|Proteobacteria,1SG1V@1236|Gammaproteobacteria	1236|Gammaproteobacteria	U	biopolymer transport protein	-	-	-	ko:K03559	-	-	-	-	ko00000,ko02000	ExbD
OHPGHOBH_01105	1236127	1236817	+	OHPGHOBH_01105	880072.Desac_0349	7.02e-07	57	COG0810@1|root,COG0810@2|Bacteria,1NFMG@1224|Proteobacteria,42UAW@68525|delta/epsilon subdivisions,2WSUF@28221|Deltaproteobacteria	28221|Deltaproteobacteria	U	Interacts with outer membrane receptor proteins that carry out high-affinity binding and energy dependent uptake into the periplasmic space of specific substrates. It could act to transduce energy from the cytoplasmic membrane to specific energy- requiring processes in the outer membrane, resulting in the release into the periplasm of ligands bound by these outer membrane proteins	-	-	-	ko:K03832	-	-	-	-	ko00000,ko02000	TonB_C
OHPGHOBH_01106	1236920	1237850	+	OHPGHOBH_01106	1265313.HRUBRA_00727	1.42e-75	240	COG1575@1|root,COG1575@2|Bacteria,1QJ69@1224|Proteobacteria,1TH3V@1236|Gammaproteobacteria,1J61G@118884|unclassified Gammaproteobacteria	1236|Gammaproteobacteria	H	UbiA prenyltransferase family	-	-	-	-	-	-	-	-	-	UbiA
OHPGHOBH_01107	1238151	1240356	+	OHPGHOBH_01107	163908.KB235896_gene3790	3.43e-18	98.2	COG0501@1|root,COG0823@1|root,COG0501@2|Bacteria,COG0823@2|Bacteria	2|Bacteria	U	Involved in the tonB-independent uptake of proteins	-	-	3.4.24.84	ko:K06013,ko:K15125	ko00900,ko01130,ko05133,map00900,map01130,map05133	-	R09845	RC00141	ko00000,ko00001,ko00536,ko01000,ko01002,ko04147	Fil_haemagg_2,Haemagg_act,PD40,Peptidase_M48
OHPGHOBH_01108	1240716	1240962	-
OHPGHOBH_01109	1241207	1241495	-
OHPGHOBH_01110	1241507	1241705	-
[truncated: 3,371 more rows]

## Sheet: Absent_CDS_Lotti
CDS_id	start	end	strand	query	seed_ortholog	evalue	score	eggNOG_OGs	max_annot_lvl	COG_category	Description	Preferred_me	GOs	EC	KEGG_ko	KEGG_Pathway	KEGG_Module	KEGG_Reaction	KEGG_rclass	BRITE	PFAMs
[truncated: 123 more rows]
