# Supplementary material for: Symbiont diversity within Loripes orbiculatus and the case for multiple hosts
Source: ISME J. 2026 Apr 15;20(1):wrag094. doi: 10.1093/ismejo/wrag094 (PMC13167027; doi:10.1093/ismejo/wrag094)
Supplement: Supplementary_materials_wrag094 [file supplementary_materials_wrag094.zip › Supplementary_materials_wrag094_2.xlsx]

## Sheet: PERMANOVA_RemainingGillComm
Supplement 2
	df	Sum of Sqs	R2	F	Pr(>F)
Dominant Symbiont Type	2	7.9204	0.25295	22.0577	0.001*
Sampling Date	2	0.7997	0.02554	2.2271	0.005*
Site	1	0.3921	0.01051	1.8331	0.071
Residual	124	22.2627	0.711
Total	129	31.312	1
Table S2.1: PERMANOVA results for the remaining gill microbial communities without the three dominant symbiont types (Ca. T. lotti, Ca. T. luna var 1, Ca. T. luna var 2) showing composition of communities significantly differs by the dominant symbiont sequence type, sampling date and, to a lesser degree, site.

## Sheet: SummarizedKruskal
Supplement 2: Results summarized in text
Gill Tissue
Dominant Symbiont Type x Shell Size
Kruskal-Wallis rank sum test
	Chi sq	df	p-value
	1.6001	1	0.2509
Relative Abundance of Dominant Symbiont Type x Shell Size
Kruskal-Wallis rank sum test
	Chi sq	df	p-value	BH adjusted p-value
Ca. T. lotti	84.931	83	0.4206	0.4352
Ca. T. luna var 1	84.444	83	0.4352	0.4352
Ca. T. luna var 2	84.818	83	0.424	0.4352
Dominant Symbiont Type x Site
Kruskal-Wallis rank sum test
	Chi sq	df	p-value
	0.08281	1	0.7769
Relative Abundance of Dominant Symbiont Type x Site
Kruskal-Wallis rank sum test
	Chi sq	df	p-value	BH adjusted p-value
Ca. T. lotti	2.8889	1	0.08919	0.26757
Ca. T. luna var 1	0.019785	1	0.8881	0.881
Ca. T. luna var 2	1.2332	1	0.2668	0.4002
Relative Abundance of Dominant Symbiont Type x Sampling date
Kruskal-Wallis rank sum test
	Chi sq	df	p-value	BH adjusted p-value
Ca. T. lotti	15.747	2	0.00038	0.0001
Ca. T. luna var 1	10.748	2	0.004636	0.0017
Ca. T. luna var 2	9.0601	2	0.01078	0.0041
Dominant Symbiont Type x Site (September)
Kruskal-Wallis rank sum test
	Chi sq	df	p-value
	2.4303	1	0.119
Relative Abundance of Dominant Symbiont Type x Site (September)
Kruskal-Wallis rank sum test
	Chi sq	df	p-value
Ca. T. lotti	0.03555	1	0.8505
Ca. T. luna var 1	3.3098	1	0.06887
Ca. T. luna var 2	1.3174	1	0.2511
Environmental Reservoir
Relative abundance of Ca. Thiodiazotropha spp. in seagrass habitat compartments
Dunn's Test with Benjamini-Hochberg adjusted P values
	Blade	Rhizome	Seawater
Rhizome	-5.028
	0.0000*
Seawater	-0.363118	4.19524
	0.3583	0.0000*
Sediment	-3.3771	2.43608	-2.44254
	0.0007*	0.0089*	0.0109*
